# Supplementary material for: 3-[2-(1H-Benzimidazol-2-ylsulfan­yl)eth­yl]-1,3-oxazolidin-2-one
Source: Acta Crystallogr Sect E Struct Rep Online. 2010 Nov 13;66(Pt 12):o3137. doi: 10.1107/S1600536810045897 (PMC3011576; doi:10.1107/S1600536810045897)
Supplement: Supplementary file 1 [file e-66-o3137-sup1.cif]

##############################################################################
###                                                                        ###
###        Electronic paper (Acta Crystallographica Section E)             ###
###                                                                        ###
##############################################################################
#                                                                            #
# This CIF contains the data in a paper accepted for publication in Acta     #
# Crystallographica Section E. It conforms to the requirements of Notes      #
# for Authors for Section E, and has been peer reviewed under the auspices   #
# of the IUCr Commission on Journals.                                        #
#                                                                            #
# Full details of the Crystallographic Information File format               #
# are given in the paper "The Crystallographic Information File (CIF):       #
# a New Standard Archive File for Crystallography" by S. R. Hall, F. H.      #
# Allen and I. D. Brown [Acta Cryst. (1991), A47, 655-685].                  #
#                                                                            #
# The current version of the core CIF dictionary is obtainable from          #
# ftp://ftp.iucr.org/pub/cif_core.dic. The current version number is 2.4.    #
#                                                                            #
# Software is freely available for graphical display of the structure(s) in  #
# this CIF.  For information consult the CIF home page http://www.iucr.org/  #
# cif/home.html                                                              #
#                                                                            #
# This file may be used for bona fide research purposes within the           #
# scientific community so long as proper attribution is given to the journal # 
# article from which it was obtained.                                        #
#                                                                            #
##############################################################################
                                             
data_I
_audit_creation_method     SHELXL-97
_chemical_name_systematic
;
3-[2-(1<i>H</i>-Benzimidazol-2-ylsulfanyl)ethyl]-1,3-oxazolidin-2-one
;
_chemical_name_common     ?
_chemical_formula_moiety     'C12 H13 N3 O2 S'
_chemical_formula_sum     'C12 H13 N3 O2 S'
_chemical_formula_iupac     'C12 H13 N3 O2 S'
_chemical_formula_weight     263.31
_chemical_melting_point     ?
_symmetry_cell_setting     orthorhombic
_symmetry_space_group_name_H-M     'P b c a'
_symmetry_space_group_name_hall     '-P 2ac 2ab'
loop_
    _symmetry_equiv_pos_as_xyz
    'x, y, z'
    '-x+1/2, y+1/2, z'
    'x, -y+1/2, z+1/2'
    '-x+1/2, -y, z+1/2'
    '-x, -y, -z'
    'x-1/2, -y-1/2, -z'
    '-x, y-1/2, -z-1/2'
    'x-1/2, y, -z-1/2'
_cell_length_a     8.2580(10)
_cell_length_b     10.0740(10)
_cell_length_c     29.201(3)
_cell_angle_alpha     90.00
_cell_angle_beta     90.00
_cell_angle_gamma     90.00
_cell_volume     2429.3(5)
_cell_formula_units_Z     8
_cell_measurement_reflns_used     25
_cell_measurement_theta_min     25
_cell_measurement_theta_max     35
_cell_measurement_temperature     296(2)
_exptl_crystal_description     plate
_exptl_crystal_colour     colourless
_exptl_crystal_size_max     0.25
_exptl_crystal_size_mid     0.10
_exptl_crystal_size_min     0.05
_exptl_crystal_density_diffrn     1.440
_exptl_crystal_density_meas     ?
_exptl_crystal_density_method     'not measured'
_exptl_crystal_F_000     1104
_exptl_absorpt_coefficient_mu     2.366
_exptl_absorpt_correction_type     psi-scan
_exptl_absorpt_process_details     '(North <i>et al.</i>, 1968)'
_exptl_absorpt_correction_T_min     0.5892
_exptl_absorpt_correction_T_max     0.8909
_exptl_special_details
;
;
_diffrn_ambient_temperature     296(2)
_diffrn_radiation_type     CuK\a
_diffrn_radiation_wavelength     1.54180
_diffrn_radiation_source     'fine-focus sealed tube'
_diffrn_radiation_monochromator     graphite
_diffrn_measurement_device_type     'Enraf--Nonius CAD-4'
_diffrn_measurement_method     '\w-2\q'
_diffrn_detector_area_resol_mean     ?
_diffrn_reflns_number     2065
_diffrn_reflns_av_R_equivalents     0.0000
_diffrn_reflns_av_sigmaI/netI     0.0350
_diffrn_reflns_theta_min     3.03
_diffrn_reflns_theta_max     64.93
_diffrn_reflns_theta_full     64.93
_diffrn_measured_fraction_theta_max     1.000
_diffrn_measured_fraction_theta_full     1.000
_diffrn_reflns_limit_h_min     0
_diffrn_reflns_limit_h_max     9
_diffrn_reflns_limit_k_min     0
_diffrn_reflns_limit_k_max     11
_diffrn_reflns_limit_l_min     0
_diffrn_reflns_limit_l_max     34
_diffrn_standards_number     2
_diffrn_standards_interval_count     ?
_diffrn_standards_interval_time     90
_diffrn_standards_decay_%     0
_refine_special_details
;
Refinement of <i>F</i>^2^ against ALL reflections. The weighted <i>R</i>-factor
<i>wR</i> and goodness of fit <i>S</i> are based on <i>F</i>^2^, conventional
<i>R</i>-factors <i>R</i> are based on <i>F</i>, with <i>F</i> set to zero for
negative <i>F</i>^2^. The threshold expression of <i>F</i>^2^ >
\s(<i>F</i>^2^) is used only for calculating <i>R</i>-factors(gt) <i>etc</i>.
and is not relevant to the choice of reflections for refinement.
<i>R</i>-factors based on <i>F</i>^2^ are statistically about twice as large
as those based on <i>F</i>, and <i>R</i>- factors based on ALL data will be
even larger.
;
_reflns_number_total     2065
_reflns_number_gt     1580
_reflns_threshold_expression     I>2\s(I)
_refine_ls_structure_factor_coef     Fsqd
_refine_ls_matrix_type     full
_refine_ls_R_factor_all     0.0687
_refine_ls_R_factor_gt     0.0479
_refine_ls_wR_factor_gt     0.1187
_refine_ls_wR_factor_ref     0.1381
_refine_ls_goodness_of_fit_ref     1.043
_refine_ls_restrained_S_all     1.043
_refine_ls_number_reflns     2065
_refine_ls_number_parameters     164
_refine_ls_number_restraints     0
_refine_ls_hydrogen_treatment     constr
_refine_ls_weighting_scheme     calc
_refine_ls_weighting_details
         'calc w=1/[\s^2^(Fo^2^)+(0.0753P)^2^+1.2850P] where P=(Fo^2^+2Fc^2^)/3'
_atom_sites_solution_hydrogens     geom
_atom_sites_solution_primary     direct
_atom_sites_solution_secondary     difmap
_refine_ls_shift/su_max     0.000
_refine_ls_shift/su_mean     0.000
_refine_diff_density_max     0.502
_refine_diff_density_min     -0.259
_refine_ls_extinction_method     'SHELXL97 (Sheldrick, 2008)'
_refine_ls_extinction_coef     0.0023(3)
_refine_ls_extinction_expression
                                  'Fc^*^=kFc[1+0.001xFc^2^\l^3^/sin(2\q)]^-1/4^'
loop_
    _atom_type_symbol
    _atom_type_description
    _atom_type_scat_dispersion_real
    _atom_type_scat_dispersion_imag
    _atom_type_scat_source
    'C' 'C' 0.0181 0.0091
                         'International Tables Vol C Tables 4.2.6.8 and 6.1.1.4'
    'H' 'H' 0.0000 0.0000
                         'International Tables Vol C Tables 4.2.6.8 and 6.1.1.4'
    'N' 'N' 0.0311 0.0180
                         'International Tables Vol C Tables 4.2.6.8 and 6.1.1.4'
    'O' 'O' 0.0492 0.0322
                         'International Tables Vol C Tables 4.2.6.8 and 6.1.1.4'
    'S' 'S' 0.3331 0.5567
                         'International Tables Vol C Tables 4.2.6.8 and 6.1.1.4'
_computing_data_collection     'CAD-4 Software (Enraf--Nonius, 1989)'
_computing_cell_refinement     'CAD-4 Software (Enraf--Nonius, 1989)'
_computing_data_reduction     'CAD-4 Software (Enraf--Nonius, 1989)'
_computing_structure_solution     'SHELXL97 (Sheldrick, 2008)'
_computing_structure_refinement     'SHELXL97 (Sheldrick, 2008)'
_computing_molecular_graphics
;
ORTEPIII (Burnett & Johnson, 1996), ORTEP-3 for Windows (Farrugia,
1997) and
PLATON (Spek, 2009)
;
_computing_publication_material     'publCIF (Westrip, 2010)'
loop_
    _atom_site_type_symbol
    _atom_site_label
    _atom_site_fract_x
    _atom_site_fract_y
    _atom_site_fract_z
    _atom_site_U_iso_or_equiv
    _atom_site_adp_type
    _atom_site_calc_flag
    _atom_site_refinement_flags
    _atom_site_occupancy
    _atom_site_disorder_assembly
    _atom_site_disorder_group
    C C1 0.4252(3) 0.6613(3) 0.32287(8) 0.0308(6) Uani d . 1 . .
    C C2 0.5563(4) 0.7150(3) 0.29974(10) 0.0418(7) Uani d . 1 . .
    H H2 0.5765 0.8058 0.2996 0.050 Uiso calc R 1 . .
    C C3 0.6553(4) 0.6266(3) 0.27685(11) 0.0491(8) Uani d . 1 . .
    H H3 0.7451 0.6589 0.2612 0.059 Uiso calc R 1 . .
    C C4 0.6247(4) 0.4910(3) 0.27658(10) 0.0452(8) Uani d . 1 . .
    H H4 0.6930 0.4349 0.2602 0.054 Uiso calc R 1 . .
    C C5 0.4960(4) 0.4382(3) 0.29994(10) 0.0387(7) Uani d . 1 . .
    H H5 0.4772 0.3471 0.3000 0.046 Uiso calc R 1 . .
    C C6 0.3939(3) 0.5243(3) 0.32364(8) 0.0300(6) Uani d . 1 . .
    N N7 0.2541(3) 0.4990(2) 0.34878(7) 0.0331(5) Uani d . 1 . .
    C C8 0.2044(3) 0.6179(3) 0.36218(9) 0.0323(6) Uani d . 1 . .
    N N9 0.3018(3) 0.7182(2) 0.34785(7) 0.0341(5) Uani d . 1 . .
    H H9 0.2890 0.8014 0.3533 0.041 Uiso calc R 1 . .
    S S10 0.03324(10) 0.65185(8) 0.39498(3) 0.0466(3) Uani d . 1 . .
    C C11 -0.0806(4) 0.5004(3) 0.38524(11) 0.0461(8) Uani d . 1 . .
    H H11A -0.0786 0.4786 0.3529 0.055 Uiso calc R 1 . .
    H H11B -0.0306 0.4279 0.4019 0.055 Uiso calc R 1 . .
    C C12 -0.2545(4) 0.5167(4) 0.40086(11) 0.0515(8) Uani d . 1 . .
    H H12A -0.3071 0.5824 0.3817 0.062 Uiso calc R 1 . .
    H H12B -0.3109 0.4331 0.3967 0.062 Uiso calc R 1 . .
    N N13 -0.2688(3) 0.5569(3) 0.44810(8) 0.0421(6) Uani d . 1 . .
    C C14 -0.2251(4) 0.4720(4) 0.48622(11) 0.0524(9) Uani d . 1 . .
    H H14A -0.1101 0.4527 0.4866 0.063 Uiso calc R 1 . .
    H H14B -0.2857 0.3895 0.4859 0.063 Uiso calc R 1 . .
    C C15 -0.2743(4) 0.5603(4) 0.52586(12) 0.0624(10) Uani d . 1 . .
    H H15A -0.3162 0.5079 0.5511 0.075 Uiso calc R 1 . .
    H H15B -0.1832 0.6124 0.5366 0.075 Uiso calc R 1 . .
    O O16 -0.3993(3) 0.6452(2) 0.50692(8) 0.0568(6) Uani d . 1 . .
    C C17 -0.3857(4) 0.6431(3) 0.46087(11) 0.0465(8) Uani d . 1 . .
    O O18 -0.4713(3) 0.7117(3) 0.43673(9) 0.0683(8) Uani d . 1 . .
loop_
    _atom_site_aniso_label
    _atom_site_aniso_U_11
    _atom_site_aniso_U_22
    _atom_site_aniso_U_33
    _atom_site_aniso_U_12
    _atom_site_aniso_U_13
    _atom_site_aniso_U_23
    C1 0.0367(14) 0.0282(15) 0.0275(12) 0.0002(11) -0.0008(11) 0.0017(10)
    C2 0.0495(18) 0.0290(15) 0.0469(17) -0.0053(13) 0.0046(14) 0.0035(12)
    C3 0.0486(18) 0.0473(18) 0.0513(18) -0.0047(16) 0.0098(15) 0.0036(15)
    C4 0.0474(17) 0.0447(18) 0.0436(17) 0.0103(15) 0.0090(13) -0.0055(13)
    C5 0.0432(16) 0.0254(14) 0.0474(16) 0.0052(13) 0.0044(13) -0.0010(12)
    C6 0.0351(14) 0.0218(13) 0.0330(13) 0.0008(11) -0.0046(11) 0.0008(10)
    N7 0.0381(12) 0.0221(12) 0.0391(12) 0.0007(9) 0.0051(10) 0.0001(9)
    C8 0.0376(15) 0.0227(13) 0.0365(14) 0.0019(11) 0.0012(11) -0.0006(11)
    N9 0.0406(13) 0.0176(11) 0.0441(13) -0.0002(10) 0.0036(10) -0.0018(9)
    S10 0.0457(5) 0.0336(4) 0.0604(5) -0.0002(3) 0.0160(3) -0.0094(3)
    C11 0.0460(17) 0.0395(18) 0.0527(18) -0.0037(14) 0.0117(15) -0.0059(13)
    C12 0.0413(16) 0.061(2) 0.0521(18) -0.0089(16) 0.0026(15) -0.0091(16)
    N13 0.0346(13) 0.0480(15) 0.0437(13) 0.0020(12) 0.0031(11) 0.0000(11)
    C14 0.0382(17) 0.059(2) 0.060(2) 0.0090(16) 0.0014(15) 0.0143(17)
    C15 0.047(2) 0.088(3) 0.053(2) -0.003(2) -0.0054(15) 0.0077(19)
    O16 0.0518(14) 0.0638(17) 0.0549(13) 0.0065(12) 0.0019(11) -0.0115(11)
    C17 0.0414(17) 0.0403(17) 0.0578(19) -0.0041(15) 0.0020(15) -0.0040(15)
    O18 0.0727(17) 0.0523(16) 0.0798(18) 0.0179(14) -0.0127(14) 0.0047(13)
_geom_special_details
;
All e.s.d.'s (except the e.s.d. in the dihedral angle between two l.s. planes)
are estimated using the full covariance matrix. The cell e.s.d.'s are taken
into account individually in the estimation of e.s.d.'s in distances, angles
and torsion angles; correlations between e.s.d.'s in cell parameters are only
used when they are defined by crystal symmetry. An approximate (isotropic)
treatment of cell e.s.d.'s is used for estimating e.s.d.'s involving l.s.
planes.
;
loop_
    _geom_bond_atom_site_label_1
    _geom_bond_atom_site_label_2
    _geom_bond_site_symmetry_1
    _geom_bond_site_symmetry_2
    _geom_bond_distance
    _geom_bond_publ_flag
    S10 C8 . . 1.741(3) no
    S10 C11 . . 1.815(3) no
    O16 C15 . . 1.450(4) no
    O16 C17 . . 1.350(4) no
    O18 C17 . . 1.214(4) no
    N7 C6 . . 1.392(3) no
    N7 C8 . . 1.325(4) no
    N9 C1 . . 1.378(3) no
    N9 C8 . . 1.358(4) no
    N13 C12 . . 1.443(4) no
    N13 C14 . . 1.449(4) no
    N13 C17 . . 1.351(4) no
    N9 H9 . . 0.8597 no
    C1 C2 . . 1.386(4) no
    C1 C6 . . 1.404(4) no
    C2 C3 . . 1.381(4) no
    C3 C4 . . 1.389(4) no
    C4 C5 . . 1.370(4) no
    C5 C6 . . 1.394(4) no
    C11 C12 . . 1.516(5) no
    C14 C15 . . 1.515(5) no
    C2 H2 . . 0.9298 no
    C3 H3 . . 0.9299 no
    C4 H4 . . 0.9308 no
    C5 H5 . . 0.9308 no
    C11 H11A . . 0.9697 no
    C11 H11B . . 0.9698 no
    C12 H12A . . 0.9694 no
    C12 H12B . . 0.9700 no
    C14 H14A . . 0.9694 no
    C14 H14B . . 0.9702 no
    C15 H15A . . 0.9704 no
    C15 H15B . . 0.9694 no
loop_
    _geom_angle_atom_site_label_1
    _geom_angle_atom_site_label_2
    _geom_angle_atom_site_label_3
    _geom_angle_site_symmetry_1
    _geom_angle_site_symmetry_2
    _geom_angle_site_symmetry_3
    _geom_angle
    _geom_angle_publ_flag
    C8 S10 C11 . . . 99.74(15) no
    C15 O16 C17 . . . 108.2(2) no
    C6 N7 C8 . . . 104.3(2) no
    C1 N9 C8 . . . 107.0(2) no
    C12 N13 C14 . . . 123.3(3) no
    C12 N13 C17 . . . 120.2(3) no
    C14 N13 C17 . . . 110.2(2) no
    C8 N9 H9 . . . 126.57 no
    C1 N9 H9 . . . 126.47 no
    N9 C1 C6 . . . 105.3(2) no
    N9 C1 C2 . . . 132.3(3) no
    C2 C1 C6 . . . 122.4(3) no
    C1 C2 C3 . . . 116.5(3) no
    C2 C3 C4 . . . 121.9(3) no
    C3 C4 C5 . . . 121.3(3) no
    C4 C5 C6 . . . 118.3(3) no
    N7 C6 C5 . . . 130.5(3) no
    C1 C6 C5 . . . 119.5(2) no
    N7 C6 C1 . . . 109.9(2) no
    N7 C8 N9 . . . 113.5(2) no
    S10 C8 N7 . . . 126.3(2) no
    S10 C8 N9 . . . 120.3(2) no
    S10 C11 C12 . . . 110.6(2) no
    N13 C12 C11 . . . 113.3(3) no
    N13 C14 C15 . . . 100.0(3) no
    O16 C15 C14 . . . 104.2(3) no
    O18 C17 N13 . . . 128.4(3) no
    O16 C17 O18 . . . 121.4(3) no
    O16 C17 N13 . . . 110.2(3) no
    C1 C2 H2 . . . 121.75 no
    C3 C2 H2 . . . 121.73 no
    C2 C3 H3 . . . 118.96 no
    C4 C3 H3 . . . 119.10 no
    C3 C4 H4 . . . 119.32 no
    C5 C4 H4 . . . 119.35 no
    C4 C5 H5 . . . 120.87 no
    C6 C5 H5 . . . 120.79 no
    S10 C11 H11A . . . 109.53 no
    S10 C11 H11B . . . 109.51 no
    C12 C11 H11A . . . 109.50 no
    C12 C11 H11B . . . 109.51 no
    H11A C11 H11B . . . 108.10 no
    N13 C12 H12A . . . 108.88 no
    N13 C12 H12B . . . 108.92 no
    C11 C12 H12A . . . 108.95 no
    C11 C12 H12B . . . 108.85 no
    H12A C12 H12B . . . 107.78 no
    N13 C14 H14A . . . 111.78 no
    N13 C14 H14B . . . 111.70 no
    C15 C14 H14A . . . 111.82 no
    C15 C14 H14B . . . 111.83 no
    H14A C14 H14B . . . 109.49 no
    O16 C15 H15A . . . 110.90 no
    O16 C15 H15B . . . 110.88 no
    C14 C15 H15A . . . 110.88 no
    C14 C15 H15B . . . 110.91 no
    H15A C15 H15B . . . 109.00 no
loop_
    _geom_torsion_atom_site_label_1
    _geom_torsion_atom_site_label_2
    _geom_torsion_atom_site_label_3
    _geom_torsion_atom_site_label_4
    _geom_torsion_site_symmetry_1
    _geom_torsion_site_symmetry_2
    _geom_torsion_site_symmetry_3
    _geom_torsion_site_symmetry_4
    _geom_torsion
    _geom_torsion_publ_flag
    C11 S10 C8 N7 . . . . -20.2(3) no
    C11 S10 C8 N9 . . . . 159.9(2) no
    C8 S10 C11 C12 . . . . -166.3(2) no
    C15 O16 C17 O18 . . . . -176.2(3) no
    C15 O16 C17 N13 . . . . 4.0(3) no
    C17 O16 C15 C14 . . . . -19.3(3) no
    C6 N7 C8 S10 . . . . 179.8(2) no
    C8 N7 C6 C1 . . . . 0.3(3) no
    C6 N7 C8 N9 . . . . -0.3(3) no
    C8 N7 C6 C5 . . . . -177.8(3) no
    C1 N9 C8 N7 . . . . 0.3(3) no
    C1 N9 C8 S10 . . . . -179.83(18) no
    C8 N9 C1 C6 . . . . -0.1(3) no
    C8 N9 C1 C2 . . . . 178.9(3) no
    C12 N13 C14 C15 . . . . -176.6(3) no
    C14 N13 C17 O18 . . . . -165.6(3) no
    C17 N13 C12 C11 . . . . 142.6(3) no
    C17 N13 C14 C15 . . . . -24.7(3) no
    C14 N13 C17 O16 . . . . 14.2(4) no
    C14 N13 C12 C11 . . . . -68.2(4) no
    C12 N13 C17 O16 . . . . 167.1(3) no
    C12 N13 C17 O18 . . . . -12.7(5) no
    N9 C1 C6 N7 . . . . -0.1(3) no
    N9 C1 C2 C3 . . . . -178.2(3) no
    N9 C1 C6 C5 . . . . 178.2(2) no
    C6 C1 C2 C3 . . . . 0.5(4) no
    C2 C1 C6 N7 . . . . -179.2(2) no
    C2 C1 C6 C5 . . . . -0.9(4) no
    C1 C2 C3 C4 . . . . 0.6(5) no
    C2 C3 C4 C5 . . . . -1.4(5) no
    C3 C4 C5 C6 . . . . 1.0(5) no
    C4 C5 C6 C1 . . . . 0.1(4) no
    C4 C5 C6 N7 . . . . 178.0(3) no
    S10 C11 C12 N13 . . . . -55.8(4) no
    N13 C14 C15 O16 . . . . 25.6(3) no
loop_
    _geom_hbond_atom_site_label_D
    _geom_hbond_atom_site_label_H
    _geom_hbond_atom_site_label_A
    _geom_hbond_site_symmetry_A
    _geom_hbond_distance_DH
    _geom_hbond_distance_HA
    _geom_hbond_distance_DA
    _geom_hbond_angle_DHA
    N9 H9 N7 2_555 0.86 2.03 2.866(3) 165
data_global
_journal_date_recd_electronic     2010-11-04
_journal_date_accepted     2010-11-08
_journal_name_full     'Acta Crystallographica, Section E'
_journal_year     2010
_journal_volume     66
_journal_issue     12
_journal_page_first     o3137
_journal_page_last     o3137
_journal_paper_category     QO
_journal_coeditor_code     DN2620
_publ_contact_author_name     'Said Lazar'
_publ_contact_author_address
;
Laboratoire de Biochimie, Environnement et Agroalimentaire, URAC 36,
 Universit\'e Hassan II Mohammedia-Casablanca, Mohammedia, Morocco
;
_publ_contact_author_email     lazar_said@yahoo.fr
_publ_contact_author_fax     ?
_publ_contact_author_phone     '00 212 (0)6 61 40 40 46'
_publ_section_title
;
3-[2-(1<i>H</i>-Benzimidazol-2-ylsulfanyl)ethyl]-1,3-oxazolidin-2-one
;
loop_
    _publ_author_name
    _publ_author_footnote
    _publ_author_address
    'Moussaif, Ahmed' .
;
Centre National de l'Energie, des Sciences et des Techniques Nucl\'eaires,
Maamoura Kenitra, Morocco
;
    'Essassi, El Mokhtar' .
;
Institut of Nanomaterials and Nanotechnology, INANOTECH, Avenue de l Arm\'ee
Royale, Rabat, Morocco
;
    'Lazar, Said' .
;
Laboratoire de Biochimie, Environnement et Agroalimentaire (URAC 36),
Facult\'e des Sciences et Techniques Mohammedia, Universit\'e Hassan II
Mohammedia-Casablana, BP 146, 20800 Mohammedia, Morocco
;
    'Zouihri, Hafid' .
;
Laboratoires de Diffraction des Rayons X,
Centre Nationale pour la Recherche Scientifique et Technique, Rabat, Morocco
;
    'Leger, Jean Michel' .
;
Laboratoire de Chimie Physique et Min\'erale, Service de Cristallographie,
Universit\'e Victor Segalen Bordeaux II, France
;
