# Supplementary material for: 3-[2-(1H-Benzimidazol-2-ylsulfan­yl)eth­yl]-1,3-oxazolidin-2-one
Source: Acta Crystallogr Sect E Struct Rep Online. 2010 Nov 13;66(Pt 12):o3137. doi: 10.1107/S1600536810045897 (PMC3011576; doi:10.1107/S1600536810045897)
Supplement: Supplementary file 2 [file e-66-o3137-Isup2.hkl]

# h,k,l, Fc-squared, Fo-squared, sigma(Fo-squared) and status flag 
# 
data_I
_shelx_title ' INB 20 1 05' 
_shelx_refln_list_code          4 
_shelx_F_calc_maximum      222.40 
_exptl_crystal_F_000      1104.00 
_reflns_d_resolution_high  0.8511 
 
loop_ 
 _symmetry_equiv_pos_as_xyz 
 'x, y, z' 
 '-x+1/2, y+1/2, z' 
 'x, -y+1/2, z+1/2' 
 '-x+1/2, -y, z+1/2' 
 '-x, -y, -z' 
 'x-1/2, -y-1/2, -z' 
 '-x, y-1/2, -z-1/2' 
 'x-1/2, y, -z-1/2' 
 
_cell_length_a     8.2580 
_cell_length_b    10.0740 
_cell_length_c    29.2010 
_cell_angle_alpha  90.000 
_cell_angle_beta   90.000 
_cell_angle_gamma  90.000 
 
_shelx_F_squared_multiplier     1.000 
 
loop_ 
 _refln_index_h 
 _refln_index_k 
 _refln_index_l 
 _refln_F_squared_calc 
 _refln_F_squared_meas 
 _refln_F_squared_sigma 
 _refln_observed_status 
   2   0   0      249.24      248.36      7.84 o 
   4   0   0    10471.93    10933.09     85.18 o 
   6   0   0     2959.74     2991.46     60.11 o 
   8   0   0      349.83      354.44     21.88 o 
   2   1   0    16593.94    19302.79     80.68 o 
   4   1   0     6409.36     6623.84     67.73 o 
   6   1   0     1242.66     1172.03     35.52 o 
   8   1   0      548.12      564.31     26.25 o 
   0   2   0    22325.38    21578.54    269.33 o 
   2   2   0    31315.53    31513.47    417.40 o 
   4   2   0      596.05      561.49     16.76 o 
   6   2   0     2465.97     2508.46     55.74 o 
   8   2   0     1629.90     1684.25     47.50 o 
   2   3   0     3116.74     3311.63     40.13 o 
   4   3   0     3985.74     4512.18     60.36 o 
   6   3   0      854.10      794.99     27.41 o 
   8   3   0      181.72      181.87     20.67 o 
   0   4   0      507.19      664.74     18.23 o 
   2   4   0     6479.25     6957.53     65.69 o 
   4   4   0      631.94      660.84     22.12 o 
   6   4   0     1393.80     1488.18     41.80 o 
   8   4   0      173.07      149.95     15.38 o 
   2   5   0     4603.16     5593.86     67.23 o 
   4   5   0      643.83      656.66     22.76 o 
   6   5   0       51.54       83.26     13.15 o 
   8   5   0      408.29      418.05     20.39 o 
   0   6   0    14939.34    18537.95    129.72 o 
   2   6   0     1690.24     2069.44     46.44 o 
   4   6   0       77.14      102.14     15.13 o 
   6   6   0      972.51      965.83     35.44 o 
   8   6   0      108.31      103.07     13.93 o 
   2   7   0      290.49      365.60     21.51 o 
   4   7   0        0.54       -4.25     42.46 o 
   6   7   0      351.76      399.13     24.95 o 
   0   8   0     1989.37     2063.84     55.46 o 
   2   8   0      329.84      365.45     25.20 o 
   4   8   0      463.35      436.69     26.47 o 
   6   8   0      165.41      136.71     17.53 o 
   2   9   0      237.49      276.63     26.77 o 
   4   9   0        5.45       -8.07     24.22 o 
   6   9   0      276.17      268.10     18.05 o 
   0  10   0      415.88      498.45     29.32 o 
   2  10   0     1407.79     1620.48     48.74 o 
   4  10   0       71.46       59.81     15.74 o 
   2  11   0      113.11      108.24     18.04 o 
   1   1   1      426.26      468.00     10.55 o 
   2   1   1      517.37      549.61     14.74 o 
   3   1   1     3145.33     3287.57     39.43 o 
   4   1   1     1127.14     1294.90     31.02 o 
   5   1   1      267.76      259.72     13.39 o 
   6   1   1      144.60      130.96     14.16 o 
   7   1   1        0.04       -4.32     25.93 o 
   8   1   1      376.14      380.06     21.84 o 
   9   1   1      261.35      231.60     16.54 o 
   0   2   1    34679.07    36768.37    369.70 o 
   1   2   1     2321.50     2364.81     26.32 o 
   2   2   1       44.55       48.78      7.42 o 
   3   2   1        6.98       18.02      7.51 o 
   4   2   1       38.65       18.85      6.28 o 
   5   2   1      670.69      652.86     19.96 o 
   6   2   1        6.44       -3.68     36.81 o 
   7   2   1     1920.92     1952.43     57.43 o 
   8   2   1      163.15      137.22     17.15 o 
   9   2   1       21.07       25.14      9.43 o 
   1   3   1     1305.74     1424.46     25.28 o 
   2   3   1     1921.33     2059.99     31.71 o 
   3   3   1     1228.87     1275.71     28.75 o 
   4   3   1     1046.42     1010.65     26.22 o 
   5   3   1     2314.62     2550.86     53.60 o 
   6   3   1      558.58      583.46     23.50 o 
   7   3   1       68.24       62.22     17.78 o 
   8   3   1      188.72      177.55     20.65 o 
   9   3   1       19.86       17.22      8.61 o 
   0   4   1    12283.94    15466.05     90.01 o 
   1   4   1      950.53     1231.99     27.18 o 
   2   4   1     4821.49     5427.59     59.84 o 
   3   4   1     2043.52     2160.60     41.85 o 
   4   4   1      932.38     1090.87     30.53 o 
   5   4   1      913.59      917.13     28.00 o 
   6   4   1      169.54      203.93     16.65 o 
   7   4   1      141.72      133.30     17.77 o 
   8   4   1       47.52       88.26     11.51 o 
   9   4   1       53.05       69.23      9.89 o 
   1   5   1      351.09      465.00     16.10 o 
   2   5   1      785.38     1024.85     27.33 o 
   3   5   1       33.23       56.36     10.74 o 
   4   5   1      729.63      840.68     26.07 o 
   5   5   1      199.09      218.87     19.54 o 
   6   5   1       31.00       61.36     13.15 o 
   7   5   1        4.85      -21.44     21.44 o 
   8   5   1      200.26      227.10     16.95 o 
   0   6   1      156.38      173.94     15.13 o 
   1   6   1       18.39       60.42     13.13 o 
   2   6   1      124.92      173.20     17.32 o 
   3   6   1      257.48      243.71     19.76 o 
   4   6   1       17.51       41.66     15.15 o 
   5   6   1     1418.89     1466.40     43.00 o 
   6   6   1      309.07      322.46     22.09 o 
   7   6   1      362.02      387.36     23.48 o 
   8   6   1       22.53       30.55     11.11 o 
   1   7   1     1864.34     2104.89     53.97 o 
   2   7   1      105.57      121.95     21.52 o 
   3   7   1     1219.04     1417.61     43.44 o 
   4   7   1      434.37      451.18     25.54 o 
   5   7   1     2248.59     2405.67     62.48 o 
   6   7   1       56.23       29.04     16.59 o 
   7   7   1      117.49       85.08     16.36 o 
   0   8   1      252.59      334.56     23.62 o 
   1   8   1       34.31       36.27     20.15 o 
   2   8   1      657.82      745.26     33.68 o 
   3   8   1      728.89      900.07     35.12 o 
   4   8   1        1.01      -13.21     22.01 o 
   5   8   1      798.80      914.80     33.42 o 
   6   8   1       43.52       38.47     13.99 o 
   7   8   1      388.65      402.52     17.08 o 
   1   9   1      199.53      251.93     22.10 o 
   2   9   1       42.03       49.03     17.83 o 
   3   9   1      333.43      389.24     26.24 o 
   4   9   1        7.22       20.16     20.16 o 
   5   9   1       74.06       96.30     17.20 o 
   6   9   1       46.41       38.52     12.84 o 
   0  10   1     1031.38      860.38     33.57 o 
   1  10   1      126.65      170.51     20.79 o 
   2  10   1       36.59       64.52     20.16 o 
   3  10   1      262.21      304.17     25.97 o 
   4  10   1        8.80       -3.14     37.68 o 
   5  10   1        9.28       14.40     12.00 o 
   1  11   1       27.29       28.90     16.06 o 
   2  11   1       43.99       62.98     15.00 o 
   3  11   1      107.74      103.25     15.49 o 
   0   0   2     5178.03     4571.52     19.74 o 
   1   0   2     2828.96     3045.77     22.29 o 
   2   0   2     4324.32     4448.51     35.90 o 
   3   0   2      201.92      238.14     10.35 o 
   4   0   2     2424.16     2451.83     40.29 o 
   5   0   2      927.94      899.43     26.45 o 
   6   0   2     1105.97     1069.56     31.77 o 
   7   0   2     1164.27     1076.91     34.74 o 
   8   0   2      112.12      126.50     17.45 o 
   9   0   2        9.18       23.33     10.00 o 
   1   1   2      356.02      343.37      9.12 o 
   2   1   2     5047.13     5115.28     40.11 o 
   3   1   2     3087.18     3313.84     40.03 o 
   4   1   2      778.19      793.60     21.50 o 
   5   1   2      369.71      410.24     16.19 o 
   6   1   2       39.15       32.00     10.67 o 
   7   1   2      215.91      221.01     17.33 o 
   8   1   2      179.42      174.26     17.43 o 
   9   1   2        0.54        3.28     26.28 o 
   0   2   2      326.32      224.88      7.96 o 
   1   2   2     3457.80     2878.48     29.18 o 
   2   2   2    11986.11    13195.54     72.79 o 
   3   2   2       73.33       85.30      7.62 o 
   4   2   2     2066.43     2253.11     40.65 o 
   5   2   2      109.39       88.75     11.45 o 
   6   2   2      533.49      596.74     22.24 o 
   7   2   2      106.82      114.11     17.56 o 
   8   2   2      211.07      201.10     17.12 o 
   9   2   2       20.31       24.99      9.37 o 
   1   3   2     5190.13     6001.99     49.79 o 
   2   3   2     1269.32     1316.51     26.47 o 
   3   3   2      571.09      483.15     14.48 o 
   4   3   2      200.76      217.76     14.36 o 
   5   3   2     1648.56     1742.56     44.28 o 
   6   3   2       17.52       11.76     11.76 o 
   7   3   2       34.23       31.12     13.34 o 
   8   3   2      360.48      362.46     20.59 o 
   9   3   2        5.15      -14.25     14.25 o 
   0   4   2     2641.22     2995.87     39.19 o 
   1   4   2      188.57      167.43     12.18 o 
   2   4   2     1166.83     1120.73     28.69 o 
   3   4   2     3610.24     4185.53     58.29 o 
   4   4   2     1397.36     1429.09     39.23 o 
   5   4   2     2721.78     2891.30     60.31 o 
   6   4   2      179.61      133.54     16.69 o 
   7   4   2      844.28      806.13     31.18 o 
   8   4   2       80.90       80.25     15.29 o 
   9   4   2       36.27       36.78      9.81 o 
   1   5   2     4232.44     4617.04     58.21 o 
   2   5   2      140.32       96.15     13.74 o 
   3   5   2      706.59      691.85     21.70 o 
   4   5   2     2538.22     2720.21     56.19 o 
   5   5   2     1214.38     1335.95     39.41 o 
   6   5   2      127.38      122.90     17.56 o 
   7   5   2      110.10       81.34     17.12 o 
   8   5   2       68.46       77.48     13.48 o 
   0   6   2       18.94       15.23     10.16 o 
   1   6   2      227.35      235.84     18.55 o 
   2   6   2      654.24      690.66     23.31 o 
   3   6   2      363.25      430.84     23.20 o 
   4   6   2       35.99       60.85     15.21 o 
   5   6   2     1413.15     1521.03     43.09 o 
   6   6   2      128.67      119.09     17.64 o 
   7   6   2      202.36      163.57     19.47 o 
   8   6   2        3.28      -13.78     13.78 o 
   1   7   2       14.10       30.26     13.45 o 
   2   7   2      869.55      907.77     28.93 o 
   3   7   2      489.23      608.37     31.60 o 
   4   7   2       10.74       29.80     17.03 o 
   5   7   2       51.14       79.58     17.68 o 
   6   7   2       22.58       33.08     16.54 o 
   7   7   2      181.19      198.50     16.27 o 
   0   8   2       66.97       63.15     19.73 o 
   1   8   2      307.14      291.50     24.29 o 
   2   8   2      848.75      891.50     33.80 o 
   3   8   2      482.52      531.44     30.74 o 
   4   8   2        0.20        0.00      0.02 o 
   5   8   2      186.65      157.88     20.77 o 
   6   8   2        2.18       -3.48     34.78 o 
   7   8   2        3.00       -2.41     28.97 o 
   1   9   2      426.31      460.30     30.98 o 
   2   9   2      563.85      629.76     31.26 o 
   3   9   2      468.59      493.70     30.58 o 
   4   9   2      277.67      289.76     24.15 o 
   5   9   2      364.91      390.54     20.55 o 
   6   9   2        3.02        0.00      0.02 o 
   0  10   2      587.69      643.56     29.25 o 
   1  10   2       49.20       58.04     20.73 o 
   2  10   2       94.06      104.50     20.10 o 
   3  10   2     1578.29     1675.25     44.57 o 
   4  10   2       19.51       31.22     15.61 o 
   5  10   2      306.47      343.16     19.07 o 
   1  11   2      854.81      897.57     28.85 o 
   2  11   2       32.27       29.79     14.90 o 
   3  11   2      389.01      397.55     20.52 o 
   1   1   3      144.65      152.04      5.89 o 
   2   1   3      586.33      610.81     15.85 o 
   3   1   3       13.72       17.99      5.53 o 
   4   1   3      225.98      214.05     11.89 o 
   5   1   3        2.82        5.46     10.91 o 
   6   1   3     1229.02     1282.83     36.03 o 
   7   1   3      135.38      143.40     17.38 o 
   8   1   3       83.42       82.46     17.36 o 
   9   1   3        2.68        9.76      9.76 o 
   0   2   3    18581.28    17651.95    253.02 o 
   1   2   3    14035.45    14956.55     68.83 o 
   2   2   3     6250.54     6598.48     51.88 o 
   3   2   3     2854.45     2894.45     39.67 o 
   4   2   3     4218.09     4436.35     57.19 o 
   5   2   3      748.86      819.21     23.24 o 
   6   2   3       76.18       70.80     14.90 o 
   7   2   3       48.94       57.14     13.19 o 
   8   2   3       30.70       34.06     17.03 o 
   9   2   3       35.54       34.00     12.36 o 
   1   3   3     4767.97     4876.77     45.25 o 
   2   3   3     5496.58     5682.10     52.95 o 
   3   3   3        3.05        1.84     18.37 o 
   4   3   3     3694.64     3816.46     56.85 o 
   5   3   3       16.78       15.85     12.68 o 
   6   3   3      886.63      902.83     31.68 o 
   7   3   3      230.92      271.63     17.81 o 
   8   3   3      214.10      253.82     20.47 o 
   9   3   3      483.92      431.75     19.75 o 
   0   4   3     1175.56     1176.38     26.47 o 
   1   4   3      167.68      168.02     10.89 o 
   2   4   3     3754.69     3697.06     48.25 o 
   3   4   3      819.53      865.08     24.65 o 
   4   4   3      103.92      101.41     11.27 o 
   5   4   3       34.86       14.14     14.14 o 
   6   4   3      233.61      272.47     20.96 o 
   7   4   3      111.06      133.03     17.74 o 
   8   4   3       30.49       37.93     15.17 o 
   9   4   3        0.81       -9.67     12.09 o 
   1   5   3      469.59      680.29     20.68 o 
   2   5   3      539.18      593.64     20.95 o 
   3   5   3     1681.73     1918.20     44.16 o 
   4   5   3       23.14       39.57     13.19 o 
   5   5   3       32.80       39.44     15.78 o 
   6   5   3        0.06       13.18     13.18 o 
   7   5   3      464.99      495.51     25.63 o 
   8   5   3      113.71      120.17     16.69 o 
   0   6   3       84.67       87.48     12.87 o 
   1   6   3        1.99       10.72     13.40 o 
   2   6   3      465.47      541.78     23.55 o 
   3   6   3      369.66      404.83     23.42 o 
   4   6   3        3.47        3.83     38.28 o 
   5   6   3      236.76      215.05     21.51 o 
   6   6   3       14.94       17.61     13.21 o 
   7   6   3        1.17       -3.86     30.92 o 
   8   6   3       72.33       65.36     10.89 o 
   1   7   3     1576.30     1698.74     47.85 o 
   2   7   3       10.36        7.26     25.42 o 
   3   7   3      122.64      119.04     23.81 o 
   4   7   3      384.69      372.21     25.67 o 
   5   7   3       76.11       88.39     17.68 o 
   6   7   3      508.05      531.11     24.70 o 
   7   7   3        0.02        3.22     25.75 o 
   0   8   3     1225.06     1404.36     43.89 o 
   1   8   3        7.86       52.87     16.27 o 
   2   8   3      800.12      903.54     33.94 o 
   3   8   3     3059.99     3377.50     75.65 o 
   4   8   3      217.07      246.40     26.40 o 
   5   8   3      119.64      128.16     16.54 o 
   6   8   3        0.23        3.45     34.48 o 
   7   8   3       38.51       52.38     11.90 o 
   1   9   3       24.34        4.42     44.21 o 
   2   9   3      607.42      606.42     31.21 o 
   3   9   3      133.15      113.12     21.75 o 
   4   9   3      225.27      232.06     24.01 o 
   5   9   3       39.28       47.46     16.95 o 
   6   9   3       82.94       93.03     12.57 o 
   0  10   3        0.18      -24.90     24.90 o 
   1  10   3       94.05      103.18     20.64 o 
   2  10   3       73.25       75.91     19.98 o 
   3  10   3        1.00      -25.62     25.62 o 
   4  10   3        0.08        0.00      0.02 o 
   5  10   3       99.46       89.18     16.43 o 
   1  11   3        0.16        6.32     18.97 o 
   2  11   3      110.10      106.10     17.68 o 
   3  11   3        0.60        0.00      0.02 o 
   0   0   4     3012.80     2755.89     20.91 o 
   1   0   4    18865.20    16424.38    223.32 o 
   2   0   4     1544.44     1400.33     21.37 o 
   3   0   4     2742.04     2749.85     36.52 o 
   4   0   4     8374.32     8895.09     78.59 o 
   5   0   4     1199.97     1375.61     38.21 o 
   6   0   4       23.73       25.08     10.75 o 
   7   0   4     1405.24     1510.93     43.79 o 
   8   0   4      381.75      342.48     21.68 o 
   9   0   4       71.19       68.40     13.03 o 
   1   1   4     1820.24     1786.25     20.92 o 
   2   1   4     3915.19     4114.56     37.69 o 
   3   1   4      357.38      360.40     11.49 o 
   4   1   4      695.66      606.35     20.35 o 
   5   1   4       77.17       69.37     11.10 o 
   6   1   4     1035.29     1011.99     29.12 o 
   7   1   4      377.50      358.15     21.84 o 
   8   1   4      588.58      636.29     25.97 o 
   9   1   4      227.30      240.80     16.05 o 
   0   2   4      543.81      483.24     13.17 o 
   1   2   4     2725.58     2586.92     28.98 o 
   2   2   4      176.05      134.82      8.21 o 
   3   2   4      610.69      578.20     17.72 o 
   4   2   4      260.39      219.83     13.19 o 
   5   2   4     1386.93     1435.80     38.49 o 
   6   2   4      947.88      933.32     30.23 o 
   7   2   4      399.12      357.59     22.07 o 
   8   2   4       20.11       21.16     12.70 o 
   9   2   4       84.25       70.06     12.18 o 
   1   3   4       59.95       68.18      8.37 o 
   2   3   4        2.41       -5.85      8.78 o 
   3   3   4      181.65      122.57      9.43 o 
   4   3   4       46.90       54.37      9.89 o 
   5   3   4      375.67      460.48     19.32 o 
   6   3   4      617.14      741.70     27.91 o 
   7   3   4       65.49       66.80     17.81 o 
   8   3   4       41.49       12.18     16.23 o 
   9   3   4       72.47       69.21     13.84 o 
   0   4   4     1125.02     1241.18     27.31 o 
   1   4   4     2690.04     3020.79     42.38 o 
   2   4   4     2773.73     2776.01     43.52 o 
   3   4   4      522.46      589.38     18.28 o 
   4   4   4     1326.50     1457.58     40.33 o 
   5   4   4      805.98      764.19     25.11 o 
   6   4   4      902.92      866.71     29.59 o 
   7   4   4       23.87       44.24     13.27 o 
   8   4   4       79.70       56.32     15.02 o 
   9   4   4      105.17      116.23     11.86 o 
   1   5   4     2648.23     3022.86     49.24 o 
   2   5   4        8.64      -14.21     14.21 o 
   3   5   4     1678.82     1616.63     42.10 o 
   4   5   4        3.82        0.00      0.02 o 
   5   5   4      446.08      418.41     23.91 o 
   6   5   4     2851.51     2928.04     71.31 o 
   7   5   4        0.74        4.24     33.92 o 
   8   5   4      154.52      128.47     16.47 o 
   0   6   4     2826.97     3120.93     55.78 o 
   1   6   4      171.87      201.96     16.37 o 
   2   6   4      873.93      901.94     26.97 o 
   3   6   4        4.98      -20.30     20.30 o 
   4   6   4     2510.04     2492.64     58.60 o 
   5   6   4        9.54       -4.31     43.15 o 
   6   6   4       84.23       96.68     17.58 o 
   7   6   4      497.89      525.66     23.02 o 
   8   6   4        3.25       16.05     10.70 o 
   1   7   4      138.72      168.45     20.63 o 
   2   7   4        3.29        3.67     36.71 o 
   3   7   4        1.14        0.00      0.02 o 
   4   7   4      263.19      287.74     21.47 o 
   5   7   4      283.46      269.58     22.10 o 
   6   7   4        1.56       -8.16     20.39 o 
   7   7   4       49.89       44.45     12.70 o 
   0   8   4      794.27      898.94     32.10 o 
   1   8   4       11.32       16.38     16.38 o 
   2   8   4      135.63      182.89     21.27 o 
   3   8   4       46.80       88.10     22.02 o 
   4   8   4     1095.02      899.62     35.28 o 
   5   8   4       11.93        4.10     41.04 o 
   6   8   4      158.79      126.07     17.04 o 
   7   8   4       92.15      109.71     14.00 o 
   1   9   4      518.76      514.20     26.60 o 
   2   9   4        8.52        4.44     44.42 o 
   3   9   4      258.38      316.44     26.01 o 
   4   9   4       72.46       79.32     19.83 o 
   5   9   4        6.30       13.39     13.39 o 
   6   9   4      367.95      316.28     17.30 o 
   0  10   4       26.46       12.38     20.63 o 
   1  10   4        6.64       40.98     16.39 o 
   2  10   4     1247.19     1489.24     43.80 o 
   3  10   4       45.51       32.58     18.10 o 
   4  10   4       23.76       60.88     15.22 o 
   5  10   4       96.81       91.99     13.80 o 
   1  11   4        3.63       18.70     15.58 o 
   2  11   4       24.30       28.99     14.50 o 
   3  11   4       72.65       57.03     14.88 o 
   1   1   5    49460.49    46801.62    463.57 o 
   2   1   5     7003.66     7343.56     52.48 o 
   3   1   5      844.38      817.60     21.04 o 
   4   1   5      459.18      525.24     16.74 o 
   5   1   5      374.70      377.52     17.03 o 
   6   1   5      441.82      393.85     22.08 o 
   7   1   5       34.30       48.20     13.14 o 
   8   1   5       42.68       47.18     12.87 o 
   9   1   5        8.40        3.15     25.19 o 
   0   2   5      903.66     1035.53     18.78 o 
   1   2   5     4070.15     3879.34     36.63 o 
   2   2   5      277.68      260.01      9.91 o 
   3   2   5     3952.87     3675.53     46.11 o 
   4   2   5      149.43      162.53     11.29 o 
   5   2   5      706.02      616.97     21.07 o 
   6   2   5        6.47       15.24     11.43 o 
   7   2   5      854.46      865.22     31.06 o 
   8   2   5      199.58      222.66     16.81 o 
   9   2   5      279.47      272.06     14.95 o 
   1   3   5     8765.36     8731.78     63.20 o 
   2   3   5       12.90       16.77      7.62 o 
   3   3   5      667.52      708.50     21.47 o 
   4   3   5       25.39       40.51     10.13 o 
   5   3   5      497.82      495.02     19.67 o 
   6   3   5       20.04       24.11     12.05 o 
   7   3   5      166.16      156.01     17.83 o 
   8   3   5       23.71       32.12     12.05 o 
   9   3   5       59.41       48.73     10.83 o 
   0   4   5      102.09       89.32      9.40 o 
   1   4   5     1239.40     1382.28     30.16 o 
   2   4   5      501.64      506.74     17.34 o 
   3   4   5     1042.92     1074.63     30.57 o 
   4   4   5       87.55      108.11     14.61 o 
   5   4   5      427.04      417.87     21.80 o 
   6   4   5        9.02       -8.48     16.96 o 
   7   4   5       15.56        4.41     26.46 o 
   8   4   5       48.68       62.95     14.81 o 
   9   4   5      122.54      106.31     11.56 o 
   1   5   5      467.17      545.83     19.57 o 
   2   5   5     1786.01     1995.62     41.68 o 
   3   5   5        1.77       17.06     11.37 o 
   4   5   5        2.40       13.59     10.19 o 
   5   5   5      989.04      980.68     32.29 o 
   6   5   5      178.53      216.38     22.08 o 
   7   5   5       27.29        8.42     21.04 o 
   8   5   5      108.97       84.13     12.94 o 
   0   6   5        4.29       21.42     10.71 o 
   1   6   5     2235.34     2505.08     50.72 o 
   2   6   5      323.36      319.96     21.33 o 
   3   6   5      329.86      275.52     20.66 o 
   4   6   5     1014.02      918.63     31.41 o 
   5   6   5       80.58       78.08     17.35 o 
   6   6   5        0.01      -21.89     21.89 o 
   7   6   5        1.29        3.78     22.68 o 
   8   6   5        2.98       -2.61     26.14 o 
   1   7   5     4395.80     5108.64     81.88 o 
   2   7   5      137.78      134.03     18.62 o 
   3   7   5       41.73       12.12     20.20 o 
   4   7   5      243.82      237.40     21.58 o 
   5   7   5      245.95      255.86     22.06 o 
   6   7   5      787.73      794.17     28.36 o 
   7   7   5        0.02        9.35     12.46 o 
   0   8   5       73.51      105.00     20.19 o 
   1   8   5       72.92       33.07     20.67 o 
   2   8   5     1153.42     1294.52     38.71 o 
   3   8   5      275.63      296.28     26.53 o 
   4   8   5        0.71       -8.76     21.89 o 
   5   8   5       75.82       85.43     16.27 o 
   6   8   5       23.92      -20.09     20.09 o 
   7   8   5      431.42      403.14     15.94 o 
   1   9   5      482.69      545.27     31.03 o 
   2   9   5      112.90      155.20     22.17 o 
   3   9   5      861.46      907.37     34.57 o 
   4   9   5        0.03      -23.53     23.53 o 
   5   9   5      182.33      167.96     16.47 o 
   6   9   5        2.42       -2.40     28.86 o 
   0  10   5      158.53      114.61     20.47 o 
   1  10   5       20.74        8.12     16.24 o 
   2  10   5      384.00      443.16     27.45 o 
   3  10   5       25.48       14.27     17.83 o 
   4  10   5        3.17        5.97     14.93 o 
   1  11   5      290.59      254.23     18.38 o 
   2  11   5       31.81       34.07     14.20 o 
   3  11   5       94.19       89.50     14.51 o 
   0   0   6     7723.96     7551.57     42.61 o 
   1   0   6    20998.33    18019.14    267.03 o 
   2   0   6    10154.58    10167.73     62.84 o 
   3   0   6        2.29        0.00      0.02 o 
   4   0   6     1312.17     1226.40     31.83 o 
   5   0   6      986.22      897.84     25.73 o 
   6   0   6     1675.62     1745.93     48.39 o 
   7   0   6      795.95      776.85     30.90 o 
   8   0   6        0.59        0.00      0.02 o 
   9   0   6      529.36      507.94     21.95 o 
   1   1   6    20303.53    21725.89     85.67 o 
   2   1   6     1401.76     1549.99     25.22 o 
   3   1   6     1536.71     1566.61     30.13 o 
   4   1   6      309.30      316.08     12.99 o 
   5   1   6       47.79       37.78      8.72 o 
   6   1   6     1661.70     1734.02     48.90 o 
   7   1   6        1.03       -8.81     17.61 o 
   8   1   6      332.78      302.20     21.28 o 
   9   1   6       27.46       27.69      9.23 o 
   0   2   6      544.62      578.17     15.96 o 
   1   2   6      516.45      410.39     12.50 o 
   2   2   6      669.84      605.90     18.48 o 
   3   2   6     4009.44     4444.63     51.72 o 
   4   2   6     1168.72     1076.00     30.47 o 
   5   2   6      764.62      773.64     24.66 o 
   6   2   6        0.48        3.87     23.19 o 
   7   2   6      489.92      506.57     26.66 o 
   8   2   6      160.97      145.45     16.62 o 
   9   2   6       18.48      -17.48     17.48 o 
   1   3   6      690.18      683.78     18.81 o 
   2   3   6      300.58      237.19     11.22 o 
   3   3   6     4024.61     4332.83     55.76 o 
   4   3   6      494.14      569.36     18.28 o 
   5   3   6       52.63       56.78     13.36 o 
   6   3   6      110.25      105.72     16.27 o 
   7   3   6       66.88       93.55     13.37 o 
   8   3   6      107.59      126.80     15.85 o 
   9   3   6        7.37       -5.26     13.16 o 
   0   4   6     1007.47     1163.59     28.06 o 
   1   4   6      217.78      241.61     12.17 o 
   2   4   6      256.31      313.63     13.98 o 
   3   4   6      566.54      602.39     19.35 o 
   4   4   6     1211.64     1276.45     39.14 o 
   5   4   6        1.64        3.69     29.51 o 
   6   4   6      141.19      153.90     17.10 o 
   7   4   6      103.61      114.20     17.57 o 
   8   4   6        2.16       18.19     10.91 o 
   1   5   6     4697.38     5261.27     64.42 o 
   2   5   6        2.25        7.51     10.01 o 
   3   5   6      295.49      309.46     17.52 o 
   4   5   6      572.57      614.55     24.30 o 
   5   5   6      502.81      542.02     24.45 o 
   6   5   6      653.48      727.06     26.60 o 
   7   5   6      158.10      162.59     16.68 o 
   8   5   6      347.21      376.97     19.01 o 
   0   6   6        4.03      -16.50     16.50 o 
   1   6   6       33.89       45.76     14.30 o 
   2   6   6      581.70      605.78     24.98 o 
   3   6   6       23.48       59.60     14.02 o 
   4   6   6      395.40      384.83     23.80 o 
   5   6   6       23.06        8.72     21.80 o 
   6   6   6      490.37      489.08     26.20 o 
   7   6   6       96.13       81.85     14.88 o 
   8   6   6       12.81       27.93     10.16 o 
   1   7   6       97.40       96.01     17.78 o 
   2   7   6      162.34      200.52     22.70 o 
   3   7   6      249.01      200.48     24.55 o 
   4   7   6      287.24      334.27     21.71 o 
   5   7   6       19.73       -4.40     43.95 o 
   6   7   6       29.47       19.94     15.95 o 
   7   7   6       12.50       30.44      9.13 o 
   0   8   6        5.21       32.65     16.33 o 
   1   8   6      270.06      279.96     25.07 o 
   2   8   6      356.50      332.47     25.91 o 
   3   8   6       24.97        8.86     26.58 o 
   4   8   6       38.62      -17.45     26.18 o 
   5   8   6       72.88       68.34     16.08 o 
   6   8   6       48.32       45.92     13.12 o 
   1   9   6      522.64      624.88     31.02 o 
   2   9   6       83.71      106.05     17.68 o 
   3   9   6        1.17       12.81     25.63 o 
   4   9   6      247.83      170.35     23.23 o 
   5   9   6       69.01       96.66     16.11 o 
   6   9   6       18.18       27.97      9.32 o 
   0  10   6      186.64      234.83     24.29 o 
   1  10   6        1.81        0.00      0.02 o 
   2  10   6       14.58      -15.43     23.15 o 
   3  10   6      170.36      185.65     21.02 o 
   4  10   6      358.16      306.62     20.44 o 
   1  11   6       15.20        0.00      0.02 o 
   2  11   6        1.45      -19.36     19.36 o 
   3  11   6       35.50       42.18     14.06 o 
   1   1   7     5048.05     4897.19     40.57 o 
   2   1   7     4190.73     4303.03     43.12 o 
   3   1   7      369.68      393.77     13.29 o 
   4   1   7       50.06       60.73      9.00 o 
   5   1   7      798.60      801.72     24.02 o 
   6   1   7      463.74      377.20     22.86 o 
   7   1   7       22.44       26.55     13.27 o 
   8   1   7       31.32       33.61     12.60 o 
   9   1   7       89.54       77.77     11.97 o 
   0   2   7     4489.58     4285.04     39.77 o 
   1   2   7     3948.94     3791.78     39.81 o 
   2   2   7     1199.05     1162.80     25.49 o 
   3   2   7     2059.87     1985.08     37.00 o 
   4   2   7     3388.55     3444.62     54.13 o 
   5   2   7        6.17        6.31     12.62 o 
   6   2   7      716.76      796.26     27.59 o 
   7   2   7      210.27      209.13     17.80 o 
   8   2   7        2.92        4.10     24.58 o 
   9   2   7        1.04      -11.30     14.13 o 
   1   3   7      631.39      541.54     15.76 o 
   2   3   7      421.60      416.25     13.54 o 
   3   3   7      746.58      756.77     21.14 o 
   4   3   7     2599.61     2555.79     49.10 o 
   5   3   7      495.05      496.94     20.56 o 
   6   3   7     2086.38     2018.98     54.01 o 
   7   3   7       70.19      102.34     13.35 o 
   8   3   7      487.34      526.78     23.41 o 
   9   3   7       66.12       68.70     10.18 o 
   0   4   7       92.12       88.09     10.36 o 
   1   4   7       46.42       32.82      9.12 o 
   2   4   7      518.33      432.22     16.70 o 
   3   4   7      193.27      227.63     15.01 o 
   4   4   7        6.93        0.00      0.02 o 
   5   4   7        0.16      -11.28     15.04 o 
   6   4   7       54.87       68.92     12.92 o 
   7   4   7      195.19      196.48     17.46 o 
   8   4   7        5.63      -10.68     14.24 o 
   1   5   7     1095.45     1112.98     32.80 o 
   2   5   7       58.08       49.21     12.95 o 
   3   5   7     1072.52     1043.57     30.16 o 
   4   5   7       95.15      102.70     14.17 o 
   5   5   7      437.33      499.47     24.77 o 
   6   5   7       49.36        8.85     22.14 o 
   7   5   7       11.01        4.11     41.14 o 
   8   5   7       26.22       36.93     12.31 o 
   0   6   7     2597.57     2908.73     54.56 o 
   1   6   7      319.24      348.03     20.65 o 
   2   6   7      771.55      763.77     25.67 o 
   3   6   7      178.42      168.50     17.93 o 
   4   6   7       37.24       52.26     16.08 o 
   5   6   7      811.45      782.81     30.78 o 
   6   6   7       27.57       34.63     17.32 o 
   7   6   7        7.05       14.58     10.94 o 
   8   6   7       52.25       46.56      9.80 o 
   1   7   7      623.32      607.84     25.48 o 
   2   7   7      471.71      485.99     27.00 o 
   3   7   7     1854.25     1644.40     45.91 o 
   4   7   7     1107.57     1055.71     35.04 o 
   5   7   7       29.33      -13.13     21.88 o 
   6   7   7      528.29      578.07     27.53 o 
   7   7   7        0.06       -2.96     29.58 o 
   0   8   7     1229.82     1293.24     37.43 o 
   1   8   7      330.62      409.83     25.35 o 
   2   8   7      480.20      539.84     30.47 o 
   3   8   7      302.22      302.26     22.22 o 
   4   8   7     1813.06     1547.66     48.09 o 
   5   8   7       53.47       35.64     15.84 o 
   6   8   7      203.80      249.54     19.20 o 
   1   9   7      166.90      150.21     22.09 o 
   2   9   7      191.75      175.95     21.99 o 
   3   9   7       16.02       29.59     16.91 o 
   4   9   7     1082.58      885.99     30.55 o 
   5   9   7      144.59      125.61     15.70 o 
   0  10   7      127.45      111.76     19.96 o 
   1  10   7      468.47      447.36     23.75 o 
   2  10   7      192.43      174.44     22.75 o 
   3  10   7       71.27       68.44     17.11 o 
   4  10   7       19.44       36.79     14.15 o 
   1  11   7        0.10       20.32     11.61 o 
   2  11   7       16.66       24.11     13.39 o 
   0   0   8     1587.70     1201.98     19.88 o 
   1   0   8    34544.75    31309.62    409.91 o 
   2   0   8     7090.07     7031.79     56.38 o 
   3   0   8     2675.52     2762.79     39.89 o 
   4   0   8        9.21       16.06      6.88 o 
   5   0   8      182.17      154.61     15.16 o 
   6   0   8        2.26        0.00      0.02 o 
   7   0   8      975.45      995.16     31.24 o 
   8   0   8        2.30       12.49     12.49 o 
   9   0   8      239.95      232.81     14.74 o 
   1   1   8     4705.04     4199.59     39.69 o 
   2   1   8      815.63      706.90     20.12 o 
   3   1   8      696.92      643.05     17.67 o 
   4   1   8       50.34       68.16      9.40 o 
   5   1   8      393.39      371.32     18.57 o 
   6   1   8        6.02       -3.88     31.02 o 
   7   1   8        8.65        0.00      0.02 o 
   8   1   8        8.17        8.28     12.42 o 
   9   1   8        5.88        5.78     11.56 o 
   0   2   8     3578.03     3286.69     36.49 o 
   1   2   8     2599.50     2586.37     34.20 o 
   2   2   8      272.68      243.11     10.57 o 
   3   2   8        6.29        1.93     19.27 o 
   4   2   8       72.36       75.54     10.07 o 
   5   2   8      262.74      289.62     16.27 o 
   6   2   8      341.01      328.39     20.02 o 
   7   2   8      484.82      441.68     22.31 o 
   8   2   8      120.05      104.77     16.12 o 
   9   2   8      298.14      302.91     16.37 o 
   1   3   8     1163.98     1015.38     24.65 o 
   2   3   8     2536.39     2507.64     39.98 o 
   3   3   8     2522.68     2650.30     46.97 o 
   4   3   8      427.68      453.24     19.58 o 
   5   3   8      307.50      323.34     17.57 o 
   6   3   8      232.43      217.19     16.71 o 
   7   3   8       74.01       93.18     13.31 o 
   8   3   8        0.93        3.81     30.50 o 
   9   3   8        1.60       -2.44     24.41 o 
   0   4   8     3040.39     3229.07     46.50 o 
   1   4   8     3598.76     3766.29     51.08 o 
   2   4   8     1535.58     1474.84     35.22 o 
   3   4   8      319.51      354.08     15.62 o 
   4   4   8       52.72        3.17     31.71 o 
   5   4   8     1859.99     1714.96     50.33 o 
   6   4   8      230.22      243.27     21.72 o 
   7   4   8       14.39       -4.32     34.60 o 
   8   4   8        0.02      -10.41     17.34 o 
   1   5   8     1211.76     1124.75     34.23 o 
   2   5   8     1557.74     1485.40     37.95 o 
   3   5   8     2536.59     2411.24     53.30 o 
   4   5   8      729.65      687.69     25.47 o 
   5   5   8        6.84        8.35     12.53 o 
   6   5   8      751.72      732.68     31.08 o 
   7   5   8        9.72        4.05     24.29 o 
   8   5   8       54.02       74.46     11.91 o 
   0   6   8     2504.20     2368.72     50.46 o 
   1   6   8      415.17      463.41     21.34 o 
   2   6   8      394.77      343.04     19.79 o 
   3   6   8      290.10      275.50     22.04 o 
   4   6   8      757.25      651.30     28.67 o 
   5   6   8       30.46       39.63     17.61 o 
   6   6   8        1.23       12.87     12.87 o 
   7   6   8     1044.52     1061.43     28.59 o 
   8   6   8       62.92       49.32     11.74 o 
   1   7   8     1049.10     1026.00     33.58 o 
   2   7   8      199.24      180.68     19.64 o 
   3   7   8        1.85        8.39     20.98 o 
   4   7   8      452.36      452.16     26.34 o 
   5   7   8        5.38        0.00      0.02 o 
   6   7   8        0.23       -3.85     38.46 o 
   7   7   8        4.85       11.44     11.44 o 
   0   8   8     2173.08     2295.40     63.41 o 
   1   8   8      936.49      916.67     34.27 o 
   2   8   8        8.68        0.00      0.02 o 
   3   8   8      249.91      262.50     22.25 o 
   4   8   8      271.39      193.93     21.55 o 
   5   8   8        0.62        3.89     38.86 o 
   6   8   8       11.06       18.59     12.40 o 
   1   9   8      814.75      830.14     30.91 o 
   2   9   8      468.92      481.00     26.24 o 
   3   9   8      225.70      154.51     20.88 o 
   4   9   8      116.94       89.33     18.61 o 
   5   9   8       34.07       33.46     12.17 o 
   0  10   8        1.63       19.60     15.68 o 
   1  10   8      897.74      879.74     31.14 o 
   2  10   8      355.11      356.29     22.27 o 
   3  10   8       28.46       -6.66     23.29 o 
   4  10   8       24.36       -2.73     32.76 o 
   1  11   8      474.53      452.48     19.67 o 
   2  11   8        8.78       -2.58     30.93 o 
   1   1   9     4178.44     3776.82     40.37 o 
   2   1   9       18.42       33.38      5.81 o 
   3   1   9     1597.68     1613.60     32.16 o 
   4   1   9       13.34        7.39      7.39 o 
   5   1   9      210.76      208.05     16.00 o 
   6   1   9      386.90      428.34     19.83 o 
   7   1   9      614.66      567.26     26.80 o 
   8   1   9        0.58       20.32     12.19 o 
   9   1   9       38.59       38.87      8.33 o 
   0   2   9      571.25      464.48     13.96 o 
   1   2   9       78.37      125.19      8.16 o 
   2   2   9      738.96      665.45     17.94 o 
   3   2   9      208.47      294.33     12.26 o 
   4   2   9        8.87      -13.16     13.16 o 
   5   2   9     1896.09     1882.74     47.41 o 
   6   2   9      459.85      403.93     20.40 o 
   7   2   9      569.31      562.25     26.77 o 
   8   2   9       67.43       71.01     15.78 o 
   9   2   9      456.57      468.31     18.31 o 
   1   3   9     3220.19     3069.54     41.96 o 
   2   3   9        0.43       11.42      7.61 o 
   3   3   9     4646.40     4677.31     61.82 o 
   4   3   9      863.24      863.34     26.25 o 
   5   3   9     1108.68     1095.47     32.65 o 
   6   3   9       34.22       33.84     12.69 o 
   7   3   9      202.44      260.64     22.09 o 
   8   3   9      258.88      267.95     18.61 o 
   9   3   9       47.55       41.87      9.31 o 
   0   4   9      246.64      252.38     13.59 o 
   1   4   9     1339.63     1346.54     32.84 o 
   2   4   9     5102.28     5166.60     66.09 o 
   3   4   9     1019.78     1038.86     27.27 o 
   4   4   9       97.93       88.55     13.12 o 
   5   4   9       80.17      113.85     15.70 o 
   6   4   9       79.86       83.06     17.49 o 
   7   4   9      393.65      385.39     21.41 o 
   8   4   9       27.39       23.53     13.45 o 
   1   5   9     2176.13     2116.49     43.72 o 
   2   5   9      554.47      531.09     19.67 o 
   3   5   9        0.50       -9.62     16.03 o 
   4   5   9      168.47      189.92     18.62 o 
   5   5   9       83.48      110.16     16.95 o 
   6   5   9      510.28      522.46     26.57 o 
   7   5   9      102.06       79.40     15.88 o 
   8   5   9        6.07       17.18     11.46 o 
   0   6   9      500.54      509.22     21.34 o 
   1   6   9       67.04       50.45     15.77 o 
   2   6   9      361.42      296.11     20.42 o 
   3   6   9       72.49      101.62     15.06 o 
   4   6   9        3.79        0.00      0.02 o 
   5   6   9       60.12       48.61     13.26 o 
   6   6   9      217.93      229.02     21.21 o 
   7   6   9       83.35       79.47     13.82 o 
   1   7   9      922.22      897.75     30.56 o 
   2   7   9      306.19      300.78     24.06 o 
   3   7   9     1534.32     1511.76     42.83 o 
   4   7   9       67.91       96.78     17.60 o 
   5   7   9        0.91       17.23     12.92 o 
   6   7   9        1.59      -18.78     18.78 o 
   7   7   9       18.81       24.71     10.98 o 
   0   8   9      731.45      693.27     29.77 o 
   1   8   9       62.54       90.59     17.25 o 
   2   8   9      158.39      171.96     22.05 o 
   3   8   9       27.74       26.66     17.77 o 
   4   8   9       39.02       68.16     17.04 o 
   5   8   9      210.03      190.09     19.01 o 
   6   8   9       15.96        2.99     29.88 o 
   1   9   9      265.71      271.61     21.90 o 
   2   9   9       44.61       30.25     17.29 o 
   3   9   9       96.73      119.02     20.52 o 
   4   9   9       68.77       68.90     14.50 o 
   5   9   9        0.32      -14.65     14.65 o 
   0  10   9       19.30       15.34     15.34 o 
   1  10   9      141.07      125.12     18.96 o 
   2  10   9      319.47      242.04     21.67 o 
   3  10   9        5.65       16.09     12.88 o 
   4  10   9       20.19       18.32     13.09 o 
   1  11   9       44.49       56.62     13.48 o 
   2  11   9       26.91       14.78     12.31 o 
   0   0  10     5594.61     4664.81     43.69 o 
   1   0  10     3816.13     3494.18     38.98 o 
   2   0  10    31073.99    33767.02    144.17 o 
   3   0  10     3519.75     3831.96     51.70 o 
   4   0  10        3.66      -10.15     10.15 o 
   5   0  10      967.57      851.37     26.20 o 
   6   0  10        3.59        8.03     12.04 o 
   7   0  10      784.85      712.81     26.90 o 
   8   0  10       16.26       32.03     12.01 o 
   9   0  10       73.36       67.59     10.81 o 
   1   1  10     4540.54     4362.99     44.98 o 
   2   1  10     3326.38     3015.27     42.04 o 
   3   1  10     1241.03     1092.54     28.22 o 
   4   1  10     1156.56     1042.96     28.68 o 
   5   1  10      157.89      162.66     13.28 o 
   6   1  10     1127.90     1061.13     32.53 o 
   7   1  10      165.34      156.16     17.85 o 
   8   1  10      227.03      218.74     19.88 o 
   9   1  10       16.39       39.71     10.59 o 
   0   2  10      187.05      170.39      9.78 o 
   1   2  10     1526.72     1479.56     28.63 o 
   2   2  10        6.90        0.00      0.02 o 
   3   2  10     2475.02     2571.02     43.99 o 
   4   2  10        1.94        0.00      0.02 o 
   5   2  10        0.96      -13.89     13.89 o 
   6   2  10      291.75      282.30     20.76 o 
   7   2  10       56.89       57.74     13.32 o 
   8   2  10        0.02       11.53     11.53 o 
   9   2  10       15.57        4.96      9.93 o 
   1   3  10       11.96       14.17      7.08 o 
   2   3  10      239.97      213.50     12.20 o 
   3   3  10       54.75       48.95      9.79 o 
   4   3  10     1196.85     1252.11     33.51 o 
   5   3  10        0.38      -14.86     14.86 o 
   6   3  10       48.19       42.85     12.85 o 
   7   3  10       93.89      113.90     17.52 o 
   8   3  10      224.39      249.06     18.05 o 
   0   4  10     3340.46     3200.43     48.39 o 
   1   4  10      837.77      808.68     23.91 o 
   2   4  10     1125.79      999.69     26.82 o 
   3   4  10       54.69       51.11     11.36 o 
   4   4  10      763.89      725.84     23.85 o 
   5   4  10       41.08       52.19     12.04 o 
   6   4  10       88.45       92.31     13.19 o 
   7   4  10       87.57       37.90     16.85 o 
   8   4  10        0.17       12.96      9.72 o 
   1   5  10       63.64       88.11     13.35 o 
   2   5  10      350.23      302.07     17.60 o 
   3   5  10      731.20      757.63     26.70 o 
   4   5  10     1459.65     1434.95     38.47 o 
   5   5  10      136.45      128.84     17.18 o 
   6   5  10      343.55      321.57     22.03 o 
   7   5  10       30.33       50.36     15.50 o 
   8   5  10      261.07      282.23     16.44 o 
   0   6  10     2781.49     2829.39     57.68 o 
   1   6  10     1115.59     1207.39     36.19 o 
   2   6  10      474.76      404.85     21.12 o 
   3   6  10      457.97      441.26     23.22 o 
   4   6  10       76.07       96.97     16.86 o 
   5   6  10        1.79      -17.70     17.70 o 
   6   6  10       11.23       16.68     12.51 o 
   7   6  10      276.61      297.27     20.04 o 
   1   7  10      765.51      778.94     31.31 o 
   2   7  10       73.55       98.16     20.45 o 
   3   7  10       17.98       30.17     17.24 o 
   4   7  10       18.68        8.81     22.03 o 
   5   7  10      161.22      157.55     17.03 o 
   6   7  10      117.02      142.36     14.60 o 
   7   7  10       35.48       41.88     10.47 o 
   0   8  10        0.37       17.16     17.16 o 
   1   8  10      224.67      226.69     21.80 o 
   2   8  10       25.34      -22.15     22.15 o 
   3   8  10      143.93      106.36     17.73 o 
   4   8  10       11.14        4.20     42.00 o 
   5   8  10       31.13       33.26     14.78 o 
   6   8  10       19.58       14.31     11.45 o 
   1   9  10      105.90      112.86     17.36 o 
   2   9  10       13.60       38.38     17.06 o 
   3   9  10        8.13      -12.05     20.09 o 
   4   9  10      140.41      151.22     17.58 o 
   5   9  10       68.96       67.34     11.22 o 
   0  10  10     1277.60     1247.73     37.58 o 
   1  10  10        3.24      -22.11     22.11 o 
   2  10  10      324.76      286.91     20.99 o 
   3  10  10        5.27       24.77     12.38 o 
   4  10  10      541.64      439.45     19.97 o 
   1  11  10        6.21       15.41     12.84 o 
   2  11  10       13.15       32.68     11.67 o 
   1   1  11      120.39       64.42      7.32 o 
   2   1  11        5.57        1.72     13.79 o 
   3   1  11      121.98      150.06     10.72 o 
   4   1  11      119.97      117.57     10.94 o 
   5   1  11      504.31      497.41     20.73 o 
   6   1  11       11.02       20.65     12.39 o 
   7   1  11       39.31       53.41     13.35 o 
   8   1  11      444.44      402.73     23.23 o 
   9   1  11        1.77      -12.53     12.53 o 
   0   2  11      617.68      640.71     16.98 o 
   1   2  11     1300.43     1301.32     28.00 o 
   2   2  11     2116.66     1800.42     34.51 o 
   3   2  11      848.73      895.78     25.53 o 
   4   2  11        2.72        0.00      0.02 o 
   5   2  11      472.60      421.66     21.62 o 
   6   2  11      205.19      206.89     16.89 o 
   7   2  11       78.53       92.76     13.25 o 
   8   2  11       14.61       18.64     11.18 o 
   9   2  11      194.32      180.30     14.05 o 
   1   3  11      249.95      185.71     11.49 o 
   2   3  11     1357.71     1328.27     32.82 o 
   3   3  11      864.37      792.61     23.39 o 
   4   3  11      394.32      393.15     19.02 o 
   5   3  11       33.39       49.78     11.49 o 
   6   3  11     1464.17     1408.51     43.61 o 
   7   3  11      319.04      264.42     21.67 o 
   8   3  11       49.89       48.70     10.44 o 
   0   4  11     2786.79     2734.67     47.00 o 
   1   4  11      480.32      503.57     18.48 o 
   2   4  11      376.97      418.78     17.98 o 
   3   4  11      770.53      782.85     23.90 o 
   4   4  11      863.30      816.75     28.29 o 
   5   4  11       50.52       49.26     16.42 o 
   6   4  11        0.46       30.89     13.24 o 
   7   4  11      172.54      227.24     16.53 o 
   8   4  11       86.93       68.28     12.41 o 
   1   5  11        0.01       -8.42     14.04 o 
   2   5  11       67.52       82.78     12.26 o 
   3   5  11       71.79       86.40     13.82 o 
   4   5  11       65.23       94.27     15.71 o 
   5   5  11      428.60      361.17     21.76 o 
   6   5  11       35.60       26.19     13.10 o 
   7   5  11       13.09       11.28     11.28 o 
   8   5  11        0.70        5.19     12.97 o 
   0   6  11     3794.36     3887.72     70.38 o 
   1   6  11       48.43       44.24     13.61 o 
   2   6  11       37.80       36.36     14.54 o 
   3   6  11      370.09      349.61     23.84 o 
   4   6  11      732.94      716.51     30.03 o 
   5   6  11       14.38        4.42     35.36 o 
   6   6  11      189.63      171.80     16.36 o 
   7   6  11      174.55      205.10     16.02 o 
   1   7  11      204.03      196.19     20.02 o 
   2   7  11        9.12        4.17     41.72 o 
   3   7  11      161.17      170.17     21.82 o 
   4   7  11      190.77      154.24     22.03 o 
   5   7  11        1.72       29.30     12.56 o 
   6   7  11       90.44       95.21     14.11 o 
   7   7  11      190.36      225.50     14.87 o 
   0   8  11      784.32      882.30     30.42 o 
   1   8  11      526.98      576.46     26.40 o 
   2   8  11      292.51      289.05     22.23 o 
   3   8  11      338.57      273.33     22.04 o 
   4   8  11      479.00      438.02     24.79 o 
   5   8  11      240.43      264.88     21.48 o 
   6   8  11      235.27      261.51     16.34 o 
   1   9  11       11.57       17.14     17.14 o 
   2   9  11        5.62        8.38     20.95 o 
   3   9  11       21.33       11.75     19.58 o 
   4   9  11      567.53      546.89     23.78 o 
   5   9  11       39.08       45.32     13.33 o 
   0  10  11       32.40       -7.24     21.73 o 
   1  10  11       50.63       21.40     17.83 o 
   2  10  11       37.42        3.36     40.37 o 
   3  10  11       89.95       65.09     14.79 o 
   4  10  11        5.75       18.79     11.74 o 
   1  11  11       56.81       58.28     12.14 o 
   0   0  12     1216.84     1116.08     25.13 o 
   1   0  12      162.22      178.73      9.41 o 
   2   0  12      464.40      458.26     14.61 o 
   3   0  12    13381.79    14415.30    108.28 o 
   4   0  12      360.89      337.45     17.01 o 
   5   0  12      131.25      127.10     14.12 o 
   6   0  12      739.84      726.88     25.21 o 
   7   0  12      507.69      587.92     26.72 o 
   8   0  12       47.72       22.66     11.33 o 
   9   0  12      403.44      417.08     16.88 o 
   1   1  12     7312.86     6680.45     62.80 o 
   2   1  12     1156.71     1093.50     26.49 o 
   3   1  12      888.45      780.13     23.08 o 
   4   1  12       35.87       28.87      8.66 o 
   5   1  12     1614.64     1602.40     46.92 o 
   6   1  12      255.41      231.87     21.08 o 
   7   1  12      114.48      115.11     13.28 o 
   8   1  12        2.10        0.00      0.02 o 
   9   1  12        0.35       11.74      7.05 o 
   0   2  12      208.88      193.11     11.86 o 
   1   2  12       72.59       78.70      8.94 o 
   2   2  12        0.91       12.28      8.19 o 
   3   2  12       33.96       51.76      9.86 o 
   4   2  12       13.20       27.43      9.14 o 
   5   2  12     1953.48     1901.81     48.86 o 
   6   2  12       28.42       30.00     12.86 o 
   7   2  12       14.76       -4.37     34.99 o 
   8   2  12       29.58       17.97     10.78 o 
   1   3  12       77.31       78.52     10.33 o 
   2   3  12       20.33       20.94      9.30 o 
   3   3  12      332.85      381.56     16.47 o 
   4   3  12      267.68      271.79     16.57 o 
   5   3  12        4.07       -3.94     31.55 o 
   6   3  12        1.48       13.12     13.12 o 
   7   3  12       62.34       59.66     12.78 o 
   8   3  12       15.33        3.33     20.00 o 
   0   4  12      278.69      290.23     14.16 o 
   1   4  12     2985.86     3033.04     52.42 o 
   2   4  12     1919.24     1975.81     43.91 o 
   3   4  12        1.83       18.76      9.38 o 
   4   4  12      278.15      289.05     18.29 o 
   5   4  12     2081.05     1911.60     54.98 o 
   6   4  12       91.57      114.80     17.66 o 
   7   4  12      140.06      149.13     16.12 o 
   8   4  12      124.81      120.99     14.76 o 
   1   5  12     1902.37     1693.43     44.80 o 
   2   5  12       15.69        3.21     25.70 o 
   3   5  12      738.87      742.19     25.22 o 
   4   5  12        0.91        0.00      0.02 o 
   5   5  12       33.35       21.93     13.16 o 
   6   5  12       23.33        8.63     12.94 o 
   7   5  12      136.05      138.05     14.53 o 
   8   5  12       16.86       14.62      9.75 o 
   0   6  12      781.43      716.48     27.56 o 
   1   6  12       32.50       53.11     14.16 o 
   2   6  12      123.55      120.48     15.06 o 
   3   6  12     2980.24     2923.34     70.09 o 
   4   6  12      182.91      225.43     21.68 o 
   5   6  12        4.56       30.79     13.20 o 
   6   6  12      196.50      199.42     19.94 o 
   7   6  12      518.09      590.58     21.42 o 
   1   7  12       19.83        8.20     20.50 o 
   2   7  12       12.55        4.25     42.51 o 
   3   7  12      292.48      299.66     22.03 o 
   4   7  12      187.90      153.59     17.55 o 
   5   7  12      394.00      381.72     24.63 o 
   6   7  12        5.42       13.54     13.54 o 
   7   7  12        5.79       23.20      9.28 o 
   0   8  12       98.95       91.68     17.46 o 
   1   8  12      357.08      366.95     22.11 o 
   2   8  12        0.03        4.44     44.40 o 
   3   8  12      920.32      888.20     30.63 o 
   4   8  12      419.81      387.48     24.22 o 
   5   8  12      394.80      385.83     20.67 o 
   6   8  12       17.42        0.00      0.02 o 
   1   9  12      112.75      118.09     16.87 o 
   2   9  12       14.54      -20.49     20.49 o 
   3   9  12      268.85      228.03     19.00 o 
   4   9  12        5.27        3.24     32.45 o 
   5   9  12        7.43       17.58     10.05 o 
   0  10  12        7.48       27.90     13.95 o 
   1  10  12      655.19      625.72     24.07 o 
   2  10  12       57.40       41.84     16.09 o 
   3  10  12       14.76       22.44     11.22 o 
   1  11  12      413.71      353.14     15.95 o 
   1   1  13     1146.07      974.21     25.21 o 
   2   1  13     3412.74     3475.47     50.10 o 
   3   1  13        1.65       -2.47     19.72 o 
   4   1  13      484.01      477.03     18.35 o 
   5   1  13      231.49      238.56     18.64 o 
   6   1  13       34.53       38.56     12.86 o 
   7   1  13       46.15       65.73     13.15 o 
   8   1  13      730.55      705.41     25.19 o 
   0   2  13      368.15      385.54     13.04 o 
   1   2  13      127.28      129.15      9.79 o 
   2   2  13     6737.46     6853.40     73.54 o 
   3   2  13     1970.82     2177.15     45.19 o 
   4   2  13       10.30        0.00      0.02 o 
   5   2  13       92.62       96.48     11.58 o 
   6   2  13        2.58        8.68     17.36 o 
   7   2  13      251.84      220.11     21.58 o 
   8   2  13       19.53       17.20     10.32 o 
   1   3  13     1128.28     1058.14     29.21 o 
   2   3  13       25.64       27.44      9.98 o 
   3   3  13      399.18      355.20     17.47 o 
   4   3  13       74.26       48.51     13.86 o 
   5   3  13     1476.01     1461.74     40.83 o 
   6   3  13      131.17      149.66     17.61 o 
   7   3  13       61.15       58.41     12.52 o 
   8   3  13       64.46       72.97     12.69 o 
   0   4  13      794.53      693.76     20.26 o 
   1   4  13      350.75      312.82     15.77 o 
   2   4  13      932.18      952.99     28.97 o 
   3   4  13       27.50       19.71      9.86 o 
   4   4  13      481.08      478.63     22.79 o 
   5   4  13      471.36      500.83     25.68 o 
   6   4  13      217.09      167.22     17.60 o 
   7   4  13        4.20       -3.91     31.26 o 
   8   4  13       58.99       66.76     11.13 o 
   1   5  13      511.54      434.84     18.77 o 
   2   5  13      171.60      182.08     16.86 o 
   3   5  13       21.38       26.12     14.93 o 
   4   5  13      631.45      638.40     29.02 o 
   5   5  13       59.36       92.72     17.66 o 
   6   5  13       19.97       21.21     12.73 o 
   7   5  13        6.67      -13.93     13.93 o 
   0   6  13      357.25      329.65     17.92 o 
   1   6  13      920.99      909.86     29.59 o 
   2   6  13      375.20      370.44     23.40 o 
   3   6  13        3.23       20.85     16.68 o 
   4   6  13      986.58      997.24     35.14 o 
   5   6  13      119.74      113.39     17.45 o 
   6   6  13        9.15       19.31     11.59 o 
   7   6  13       47.94       46.20     11.55 o 
   1   7  13     1475.05     1422.11     42.20 o 
   2   7  13       34.95       47.55     17.29 o 
   3   7  13      602.48      559.39     26.64 o 
   4   7  13      337.38      391.80     21.77 o 
   5   7  13        1.33        0.00      0.02 o 
   6   7  13      636.23      614.92     22.66 o 
   0   8  13     2679.71     2650.24     66.48 o 
   1   8  13      201.56      194.75     22.13 o 
   2   8  13     1154.01     1079.34     35.53 o 
   3   8  13      156.84      146.08     21.48 o 
   4   8  13       50.34       50.89     15.66 o 
   5   8  13      198.94      197.23     16.44 o 
   6   8  13       12.81        9.59      9.59 o 
   1   9  13        6.88        4.12     41.24 o 
   2   9  13       96.02       91.69     15.94 o 
   3   9  13      319.85      318.56     21.97 o 
   4   9  13       35.85        3.09     37.03 o 
   5   9  13        0.26       -9.38     14.06 o 
   0  10  13      136.72      143.55     16.69 o 
   1  10  13      103.67      101.50     16.37 o 
   2  10  13       11.85       18.33     12.22 o 
   3  10  13        0.04       -2.64     31.64 o 
   0   0  14      500.46      427.70     14.56 o 
   1   0  14     1960.86     1972.78     36.86 o 
   2   0  14     4420.19     4081.24     55.60 o 
   3   0  14      485.03      452.36     18.20 o 
   4   0  14       98.51       63.45     12.69 o 
   5   0  14     1882.54     1817.12     50.05 o 
   6   0  14      299.58      281.97     21.69 o 
   7   0  14        4.20      -17.37     17.37 o 
   8   0  14        2.78       13.88     10.41 o 
   1   1  14     1135.89      929.73     25.77 o 
   2   1  14      230.66      252.11     13.39 o 
   3   1  14      641.33      589.33     21.24 o 
   4   1  14       14.06        3.23     25.80 o 
   5   1  14      339.99      301.99     19.36 o 
   6   1  14      273.27      291.42     21.75 o 
   7   1  14       67.94       77.66     12.94 o 
   8   1  14      193.72      219.18     17.12 o 
   0   2  14      856.64      811.04     22.53 o 
   1   2  14      267.10      269.56     12.84 o 
   2   2  14       55.14       69.53      9.59 o 
   3   2  14      666.11      676.98     22.57 o 
   4   2  14       69.51       74.35     13.52 o 
   5   2  14        0.01       -7.98     15.95 o 
   6   2  14       80.61       65.76     17.54 o 
   7   2  14      183.66      164.92     16.92 o 
   8   2  14       34.28       22.88     13.08 o 
   1   3  14      681.42      699.92     19.38 o 
   2   3  14      166.12      184.70     13.38 o 
   3   3  14      864.60      878.95     24.76 o 
   4   3  14      677.74      625.07     25.44 o 
   5   3  14        4.32      -12.49     16.66 o 
   6   3  14       29.09        8.81     17.63 o 
   7   3  14      173.47      170.56     16.24 o 
   8   3  14       76.33      122.76     11.98 o 
   0   4  14     1719.77     1571.24     40.85 o 
   1   4  14      220.67      213.26     14.03 o 
   2   4  14     1058.53     1008.30     30.74 o 
   3   4  14      200.87      200.35     13.82 o 
   4   4  14      985.38      911.00     31.55 o 
   5   4  14        9.91       26.05     13.02 o 
   6   4  14       61.65       34.87     17.43 o 
   7   4  14       48.00       41.42     15.06 o 
   8   4  14        9.39        2.60     20.78 o 
   1   5  14      237.81      210.87     16.47 o 
   2   5  14        2.19        0.00      0.02 o 
   3   5  14       71.22       69.73     15.50 o 
   4   5  14     1045.87      938.66     33.98 o 
   5   5  14       16.81       13.27     13.27 o 
   6   5  14      126.83      141.08     16.60 o 
   7   5  14        5.24       13.26      9.94 o 
   0   6  14     2054.21     1962.57     52.64 o 
   1   6  14       35.66       38.29     15.31 o 
   2   6  14     2449.19     2300.25     60.96 o 
   3   6  14      285.55      251.74     21.33 o 
   4   6  14       71.01       44.02     17.61 o 
   5   6  14        9.80       12.89     12.89 o 
   6   6  14        0.28        3.72     29.74 o 
   7   6  14        0.25        2.71     27.06 o 
   1   7  14       13.37       12.83     17.11 o 
   2   7  14        1.16        0.00      0.02 o 
   3   7  14      121.64      119.85     17.76 o 
   4   7  14       68.69       60.03     17.15 o 
   5   7  14        0.13      -19.29     19.29 o 
   6   7  14      200.92      207.72     15.27 o 
   0   8  14       49.60       61.33     17.52 o 
   1   8  14      112.69      110.30     17.65 o 
   2   8  14      848.95      742.54     30.76 o 
   3   8  14      148.76      151.49     21.04 o 
   4   8  14        5.64       15.11     15.11 o 
   5   8  14       37.89       31.13     12.45 o 
   1   9  14       23.84       36.08     16.04 o 
   2   9  14        7.59        3.85     30.79 o 
   3   9  14       36.64       41.96     13.99 o 
   4   9  14      161.15      180.51     14.56 o 
   0  10  14     1641.81     1378.86     35.11 o 
   1  10  14        6.38       -6.20     15.50 o 
   2  10  14      103.81      106.47     14.39 o 
   3  10  14       10.82        2.46     29.45 o 
   1   1  15      918.83      817.69     23.92 o 
   2   1  15      360.80      420.02     14.57 o 
   3   1  15     4545.76     4294.03     66.78 o 
   4   1  15      361.64      395.85     20.47 o 
   5   1  15      236.55      260.59     20.05 o 
   6   1  15      717.32      633.54     26.40 o 
   7   1  15       64.63       54.86     12.66 o 
   8   1  15       10.45        6.47     16.18 o 
   0   2  15     5271.73     5130.52     64.28 o 
   1   2  15       44.17       51.28      9.32 o 
   2   2  15      738.73      699.82     20.81 o 
   3   2  15     3740.28     3598.02     61.14 o 
   4   2  15      257.11      234.79     17.79 o 
   5   2  15     1549.67     1536.44     41.41 o 
   6   2  15      369.78      357.15     22.05 o 
   7   2  15      404.15      440.91     20.60 o 
   8   2  15      154.18      123.25     15.41 o 
   1   3  15     3664.93     3277.22     55.77 o 
   2   3  15      965.95      965.22     28.81 o 
   3   3  15     1157.31     1238.76     32.86 o 
   4   3  15      694.66      664.18     26.57 o 
   5   3  15        1.51        0.00      0.02 o 
   6   3  15      168.19      149.37     17.57 o 
   7   3  15        0.00        3.92     23.52 o 
   8   3  15       42.98       55.98     11.20 o 
   0   4  15      279.06      274.84     17.36 o 
   1   4  15      596.79      564.32     21.01 o 
   2   4  15     3093.96     3090.84     59.25 o 
   3   4  15      277.83      268.34     18.13 o 
   4   4  15       53.12       60.88     12.18 o 
   5   4  15     1066.62     1045.67     30.89 o 
   6   4  15      151.98      128.84     17.18 o 
   7   4  15      218.32      237.78     18.01 o 
   8   4  15       11.77       16.80      9.60 o 
   1   5  15      133.20      107.58     13.88 o 
   2   5  15      130.02      111.02     14.80 o 
   3   5  15       28.32       36.10     16.05 o 
   4   5  15      651.34      656.77     25.92 o 
   5   5  15      114.74      119.13     17.65 o 
   6   5  15      357.46      399.23     24.20 o 
   7   5  15       32.40       28.16     12.51 o 
   0   6  15      266.21      166.70     19.38 o 
   1   6  15      220.38      222.54     19.87 o 
   2   6  15      347.10      319.40     20.74 o 
   3   6  15       24.49       39.05     17.36 o 
   4   6  15       19.69       44.05     13.21 o 
   5   6  15      132.66      168.36     16.84 o 
   6   6  15       72.83       60.40     14.21 o 
   7   6  15        3.79        2.51     25.11 o 
   1   7  15       23.95       39.13     17.39 o 
   2   7  15      448.71      416.14     26.56 o 
   3   7  15      115.17      106.16     17.69 o 
   4   7  15      111.26       92.44     16.81 o 
   5   7  15       42.95       48.15     14.81 o 
   6   7  15        6.96       -2.86     28.60 o 
   0   8  15     2844.75     2529.49     66.10 o 
   1   8  15       16.57       30.61     13.12 o 
   2   8  15        7.22       17.24     17.24 o 
   3   8  15      371.49      336.02     20.49 o 
   4   8  15       15.03       14.47     14.47 o 
   5   8  15       39.35       49.70     14.62 o 
   1   9  15      159.12      112.29     19.36 o 
   2   9  15       68.24       77.52     14.77 o 
   3   9  15        0.89      -13.27     16.58 o 
   4   9  15       22.17       27.18     10.87 o 
   0  10  15       74.84       56.65     14.91 o 
   1  10  15       32.35       11.64     11.64 o 
   2  10  15       26.03        8.05     10.73 o 
   0   0  16     1300.95     1219.51     31.21 o 
   1   0  16     3201.96     3349.65     51.93 o 
   2   0  16     4188.54     4359.08     63.10 o 
   3   0  16     3761.78     3616.92     60.94 o 
   4   0  16      189.44      195.05     14.18 o 
   5   0  16      572.24      546.20     24.64 o 
   6   0  16       11.37       13.22     13.22 o 
   7   0  16      938.90      901.32     29.08 o 
   8   0  16       28.18       18.53      9.26 o 
   1   1  16      243.11      187.58     11.87 o 
   2   1  16       15.95       31.58     10.53 o 
   3   1  16     1573.23     1484.19     39.86 o 
   4   1  16      164.40      168.98     14.38 o 
   5   1  16      442.29      464.00     24.86 o 
   6   1  16       25.07       30.83     13.21 o 
   7   1  16       15.36       16.39     12.29 o 
   8   1  16       67.42       78.90     12.14 o 
   0   2  16      959.62      876.83     24.49 o 
   1   2  16      606.25      608.38     20.36 o 
   2   2  16        6.99        2.80     16.79 o 
   3   2  16       59.17       51.25     12.81 o 
   4   2  16      255.76      238.97     18.67 o 
   5   2  16     1381.80     1305.18     38.26 o 
   6   2  16      117.54       87.97     17.59 o 
   7   2  16       24.64       19.87     11.92 o 
   8   2  16      192.12      192.62     14.37 o 
   1   3  16     1171.49     1244.63     36.77 o 
   2   3  16      607.42      680.64     21.56 o 
   3   3  16      255.05      225.12     17.32 o 
   4   3  16        3.87       35.47     15.76 o 
   5   3  16       48.68       69.47     13.03 o 
   6   3  16      185.39      165.25     17.40 o 
   7   3  16       76.86       93.94     15.03 o 
   8   3  16       19.83       28.47     10.35 o 
   0   4  16       23.09       33.98      9.27 o 
   1   4  16       56.61       76.63     12.77 o 
   2   4  16     2150.39     2151.77     52.06 o 
   3   4  16        1.02        7.59     11.38 o 
   4   4  16      121.33      117.06     16.72 o 
   5   4  16      678.64      660.45     26.59 o 
   6   4  16      129.71      142.79     16.80 o 
   7   4  16      135.01      126.32     13.66 o 
   1   5  16      410.37      409.32     21.93 o 
   2   5  16      412.13      371.55     23.22 o 
   3   5  16     1677.38     1805.76     54.21 o 
   4   5  16      100.38      118.03     17.48 o 
   5   5  16      707.94      622.14     26.29 o 
   6   5  16      179.60      174.68     19.41 o 
   7   5  16      182.90      160.97     14.63 o 
   0   6  16      307.03      321.44     20.09 o 
   1   6  16       57.57       24.63     16.42 o 
   2   6  16       39.74       63.76     17.00 o 
   3   6  16       80.09       65.96     17.59 o 
   4   6  16      225.18      179.77     21.92 o 
   5   6  16      298.52      306.96     20.46 o 
   6   6  16        5.49       10.09     10.09 o 
   7   6  16      325.38      341.23     16.14 o 
   1   7  16       11.68      -21.98     21.98 o 
   2   7  16       11.99        0.00      0.02 o 
   3   7  16        1.01       21.88     13.13 o 
   4   7  16       36.54       57.19     16.34 o 
   5   7  16      214.33      197.58     17.64 o 
   6   7  16       43.39       50.42     10.61 o 
   0   8  16      689.96      629.54     30.18 o 
   1   8  16      155.95      168.05     17.24 o 
   2   8  16        6.41        8.42     16.85 o 
   3   8  16       73.76       27.65     15.80 o 
   4   8  16       75.43       72.15     13.74 o 
   5   8  16        0.04        0.00      0.02 o 
   1   9  16        1.46        3.71     29.64 o 
   2   9  16      139.32      126.39     17.55 o 
   3   9  16      353.24      340.41     18.74 o 
   4   9  16       50.49       55.25     12.56 o 
   0  10  16        4.17        5.55     13.89 o 
   1  10  16       61.18       62.23     13.53 o 
   2  10  16      302.26      302.11     17.33 o 
   1   1  17       46.37       67.41     10.37 o 
   2   1  17     2013.11     2001.51     46.08 o 
   3   1  17      542.44      525.50     19.58 o 
   4   1  17       67.97       60.47     11.34 o 
   5   1  17      435.66      349.09     21.29 o 
   6   1  17       21.38       57.08     13.17 o 
   7   1  17       36.11       39.43     11.83 o 
   8   1  17        8.20        2.81     28.13 o 
   0   2  17     7679.79     7649.56     85.52 o 
   1   2  17      111.39      104.83     11.03 o 
   2   2  17      794.95      744.86     24.22 o 
   3   2  17      260.06      266.21     17.07 o 
   4   2  17      151.49      124.96     15.62 o 
   5   2  17       65.81       30.24     12.96 o 
   6   2  17        4.54        0.00      0.02 o 
   7   2  17        0.74        3.80     30.44 o 
   8   2  17       86.44       79.51     10.60 o 
   1   3  17      153.17      151.53     12.12 o 
   2   3  17      369.90      358.36     19.73 o 
   3   3  17        9.26       25.57     10.96 o 
   4   3  17     1533.15     1481.82     41.16 o 
   5   3  17       67.54       35.18     13.19 o 
   6   3  17       23.69       21.34     12.80 o 
   7   3  17      189.91      185.66     17.85 o 
   8   3  17      408.11      433.44     16.58 o 
   0   4  17       23.13       13.18      9.89 o 
   1   4  17       56.15       57.77     13.59 o 
   2   4  17      638.73      593.53     21.85 o 
   3   4  17       30.27       39.58     11.87 o 
   4   4  17      229.61      248.57     17.14 o 
   5   4  17       94.49       83.97     17.68 o 
   6   4  17       74.15       57.01     16.29 o 
   7   4  17       13.56        3.20     32.03 o 
   1   5  17        0.27      -15.30     15.30 o 
   2   5  17       16.91       32.17     12.06 o 
   3   5  17      118.14      123.40     17.02 o 
   4   5  17       84.38       70.48     13.22 o 
   5   5  17      133.58      124.57     12.89 o 
   6   5  17        5.01      -14.81     14.81 o 
   7   5  17      150.22      162.33     13.53 o 
   0   6  17      186.92      186.45     16.57 o 
   1   6  17       13.40       12.67     12.67 o 
   2   6  17     2089.06     2057.13     56.90 o 
   3   6  17      152.18      163.86     17.71 o 
   4   6  17      385.90      346.52     21.66 o 
   5   6  17        3.17      -15.76     15.76 o 
   6   6  17       29.88       22.09     12.62 o 
   1   7  17      125.26       83.93     17.67 o 
   2   7  17     1216.50     1202.79     35.51 o 
   3   7  17      113.16      124.76     17.21 o 
   4   7  17      404.78      434.03     23.67 o 
   5   7  17       20.53        3.32     33.24 o 
   6   7  17       75.18       60.79     12.16 o 
   0   8  17     1793.26     1617.21     46.69 o 
   1   8  17      236.25      214.78     21.06 o 
   2   8  17      385.85      343.51     24.54 o 
   3   8  17       28.08       30.24     15.12 o 
   4   8  17      253.10      245.79     19.41 o 
   5   8  17        7.79        0.00      0.02 o 
   1   9  17        0.39       21.09     14.06 o 
   2   9  17      137.68      152.09     16.53 o 
   3   9  17      132.48      121.89     14.51 o 
   4   9  17       57.42       54.97     11.45 o 
   0  10  17        1.04        0.00      0.02 o 
   1  10  17       24.39        2.48     24.85 o 
   0   0  18     5444.09     5172.69     71.20 o 
   1   0  18      129.88      108.30     11.11 o 
   2   0  18     1621.13     1502.89     39.63 o 
   3   0  18      947.97      942.75     27.53 o 
   4   0  18      170.95      172.42     15.67 o 
   5   0  18      413.24      441.04     21.62 o 
   6   0  18        3.47       17.44     13.08 o 
   7   0  18      862.79      837.20     30.58 o 
   8   0  18       90.75       60.57     10.53 o 
   1   1  18      409.67      387.85     16.99 o 
   2   1  18      123.48      120.24     12.33 o 
   3   1  18     1664.82     1777.54     48.99 o 
   4   1  18       96.62      110.83     15.83 o 
   5   1  18        1.66       -4.34     34.72 o 
   6   1  18       27.05       56.44     13.02 o 
   7   1  18        2.19        0.00      0.02 o 
   8   1  18      234.04      250.18     12.90 o 
   0   2  18       98.31      124.14     11.55 o 
   1   2  18       24.21       32.86     11.95 o 
   2   2  18      343.34      327.96     19.48 o 
   3   2  18        0.63        3.62     28.93 o 
   4   2  18      719.45      701.29     28.54 o 
   5   2  18        2.80        0.00      0.02 o 
   6   2  18      269.29      287.36     17.16 o 
   7   2  18       71.38       68.58     14.44 o 
   8   2  18        2.72       16.88      9.64 o 
   1   3  18      199.74      201.81     16.28 o 
   2   3  18        6.30       24.48     10.49 o 
   3   3  18        3.55        3.84     23.05 o 
   4   3  18       73.89       71.76     16.88 o 
   5   3  18      117.79      128.24     17.69 o 
   6   3  18        0.10      -12.46     12.46 o 
   7   3  18        3.23       16.77     10.06 o 
   0   4  18       21.71       21.03     10.51 o 
   1   4  18      653.56      621.71     25.30 o 
   2   4  18      603.14      586.32     22.99 o 
   3   4  18      115.48      119.26     16.45 o 
   4   4  18      147.44      139.59     17.45 o 
   5   4  18       33.14       52.57     13.14 o 
   6   4  18      103.47       93.93     15.66 o 
   7   4  18      209.58      220.33     14.89 o 
   1   5  18      115.81      103.89     15.98 o 
   2   5  18      378.40      296.12     20.85 o 
   3   5  18      255.77      273.88     21.74 o 
   4   5  18      328.76      335.22     22.05 o 
   5   5  18      168.38      179.96     16.74 o 
   6   5  18       12.33        7.00     17.51 o 
   7   5  18      140.90      145.68     12.35 o 
   0   6  18     2940.87     2786.70     68.81 o 
   1   6  18        0.89      -17.28     17.28 o 
   2   6  18      978.83      896.62     30.92 o 
   3   6  18      167.71      159.30     17.70 o 
   4   6  18        8.94        0.00      0.02 o 
   5   6  18      232.02      286.04     18.82 o 
   6   6  18        7.42       14.63      8.78 o 
   1   7  18      299.29      326.10     22.03 o 
   2   7  18        2.38        4.36     34.90 o 
   3   7  18        1.02      -12.56     16.75 o 
   4   7  18        3.57       -7.52     15.05 o 
   5   7  18        4.10      -15.51     15.51 o 
   0   8  18      170.24      167.80     20.46 o 
   1   8  18       56.24       48.89     16.29 o 
   2   8  18      226.49      172.66     19.62 o 
   3   8  18       24.45       25.07     14.33 o 
   4   8  18       72.42       57.13     12.03 o 
   5   8  18      127.76      115.47     11.32 o 
   1   9  18      149.20      151.93     16.51 o 
   2   9  18        2.05        0.00      0.02 o 
   3   9  18       21.39       21.33     10.67 o 
   0  10  18      189.62      158.20     13.96 o 
   1  10  18      143.02      103.55     11.26 o 
   1   1  19      633.15      621.62     21.54 o 
   2   1  19      597.53      602.16     23.29 o 
   3   1  19      572.41      565.75     22.19 o 
   4   1  19      302.03      284.69     20.63 o 
   5   1  19       80.84       79.21     17.60 o 
   6   1  19       27.58       46.77     12.76 o 
   7   1  19        1.04      -14.18     14.18 o 
   8   1  19      296.75      332.95     13.97 o 
   0   2  19       40.94       37.50      9.37 o 
   1   2  19      181.88      248.56     16.14 o 
   2   2  19      476.37      504.43     20.87 o 
   3   2  19       94.80       87.89     15.29 o 
   4   2  19      101.98      117.87     12.63 o 
   5   2  19      148.49      159.14     17.68 o 
   6   2  19      342.44      354.99     20.88 o 
   7   2  19      453.28      491.76     20.35 o 
   1   3  19      433.42      376.47     20.91 o 
   2   3  19      203.45      233.99     18.57 o 
   3   3  19     1157.41     1216.10     36.36 o 
   4   3  19      212.50      199.14     17.32 o 
   5   3  19      200.65      189.58     17.64 o 
   6   3  19       26.03       20.02     12.01 o 
   7   3  19       27.72       40.52      9.35 o 
   0   4  19       30.54       51.96     11.13 o 
   1   4  19      277.40      278.16     19.05 o 
   2   4  19       33.61       60.04     16.01 o 
   3   4  19       74.24       80.62     16.97 o 
   4   4  19      114.40       96.93     17.62 o 
   5   4  19      226.17      167.94     17.22 o 
   6   4  19        9.20       26.04     11.16 o 
   7   4  19       71.02       79.13     10.91 o 
   1   5  19       28.87       33.15     16.57 o 
   2   5  19        5.06       -4.28     34.27 o 
   3   5  19        0.55       -4.40     35.20 o 
   4   5  19      128.97      152.89     17.47 o 
   5   5  19       52.28       56.48     12.10 o 
   6   5  19        8.50       16.37     13.10 o 
   0   6  19       84.54       95.17     17.30 o 
   1   6  19        4.51      -13.16     17.54 o 
   2   6  19      431.72      372.24     26.59 o 
   3   6  19      100.13      113.88     17.52 o 
   4   6  19        6.93       28.71     12.30 o 
   5   6  19      206.58      227.45     17.77 o 
   6   6  19        0.03       -2.68     26.80 o 
   1   7  19     1268.84     1311.18     39.34 o 
   2   7  19      319.61      307.76     21.37 o 
   3   7  19      414.10      436.70     24.26 o 
   4   7  19       85.86       88.91     14.23 o 
   5   7  19      131.23      131.61     14.31 o 
   0   8  19       32.47       27.52     15.72 o 
   1   8  19       97.79       93.71     15.62 o 
   2   8  19       26.68       18.63     11.18 o 
   3   8  19       89.16       94.01     13.43 o 
   4   8  19        0.62       -2.76     22.10 o 
   1   9  19      257.12      254.64     18.41 o 
   2   9  19       34.60       39.68     11.34 o 
   3   9  19       22.35       43.50     12.08 o 
   0   0  20     4540.69     4684.83     70.98 o 
   1   0  20      294.83      284.88     16.37 o 
   2   0  20       24.22        3.50     21.02 o 
   3   0  20      350.07      397.93     19.32 o 
   4   0  20     4450.39     4547.74     81.98 o 
   5   0  20       14.05        0.00      0.02 o 
   6   0  20        4.03       16.61     12.46 o 
   7   0  20        0.62        0.00      0.02 o 
   1   1  20      339.49      288.98     16.61 o 
   2   1  20      535.44      513.18     21.38 o 
   3   1  20      121.74       85.75     15.59 o 
   4   1  20     2478.08     2501.85     60.29 o 
   5   1  20      200.73      269.70     22.11 o 
   6   1  20      152.82      169.00     16.49 o 
   7   1  20       72.38       49.58     13.22 o 
   0   2  20      383.27      391.28     20.24 o 
   1   2  20      460.67      479.32     20.84 o 
   2   2  20      527.26      537.50     22.24 o 
   3   2  20       10.15       24.06     12.03 o 
   4   2  20     1198.26     1138.39     34.76 o 
   5   2  20       14.44       13.22     13.22 o 
   6   2  20       33.39       32.12     12.05 o 
   7   2  20        8.62        9.41      9.41 o 
   1   3  20      282.17      315.13     18.54 o 
   2   3  20      122.92      125.35     15.67 o 
   3   3  20      195.94      188.15     16.72 o 
   4   3  20        8.12       30.77     13.19 o 
   5   3  20       81.06       65.21     13.04 o 
   6   3  20       41.73       45.78     15.26 o 
   7   3  20       61.00       62.92     11.44 o 
   0   4  20        2.00       11.72     11.72 o 
   1   4  20       31.88       23.97     11.99 o 
   2   4  20     1931.23     1889.11     54.57 o 
   3   4  20     1002.57     1051.25     30.53 o 
   4   4  20      387.13      361.91     22.07 o 
   5   4  20       64.60       41.81     16.72 o 
   6   4  20       17.18      -10.49     17.48 o 
   7   4  20        9.11       24.65      9.86 o 
   1   5  20     1045.16     1067.61     34.30 o 
   2   5  20      171.91      179.35     17.50 o 
   3   5  20      144.29      136.99     17.68 o 
   4   5  20      336.86      338.83     21.45 o 
   5   5  20       10.59      -11.54     15.38 o 
   6   5  20      370.09      442.21     18.17 o 
   0   6  20       24.61       52.37     13.09 o 
   1   6  20       22.58       35.29     13.23 o 
   2   6  20       62.29       57.28     17.62 o 
   3   6  20        1.49        0.00      0.02 o 
   4   6  20      462.56      444.95     23.63 o 
   5   6  20       32.26       43.08     13.26 o 
   6   6  20       21.78       24.19      9.68 o 
   1   7  20      136.24      148.77     17.00 o 
   2   7  20      498.93      459.63     24.85 o 
   3   7  20        2.87        7.69     11.54 o 
   4   7  20       80.13       76.40     13.29 o 
   5   7  20       20.75       28.60     10.40 o 
   0   8  20        3.68        3.74     29.88 o 
   1   8  20       18.36       18.49     11.09 o 
   2   8  20       44.04       31.49     14.00 o 
   3   8  20        0.17        3.11     24.86 o 
   4   8  20      188.77      182.88     12.53 o 
   1   9  20      206.25      216.43     14.05 o 
   2   9  20      230.81      211.18     15.45 o 
   1   1  21        0.16        0.00      0.02 o 
   2   1  21      129.37      140.16     15.15 o 
   3   1  21       11.03        4.09     32.68 o 
   4   1  21      388.13      428.55     26.24 o 
   5   1  21       21.09       39.49     13.16 o 
   6   1  21      174.23      197.30     15.78 o 
   7   1  21        2.25       12.16      9.12 o 
   0   2  21       64.45       90.22     10.83 o 
   1   2  21       16.13       18.51     11.11 o 
   2   2  21      316.05      293.96     19.60 o 
   3   2  21       13.32        0.00      0.02 o 
   4   2  21     1365.30     1499.94     44.25 o 
   5   2  21       27.73        8.70     17.39 o 
   6   2  21      118.15      114.61     15.28 o 
   7   2  21      284.43      295.58     17.22 o 
   1   3  21       73.33       86.15     11.75 o 
   2   3  21       15.91        4.10     24.60 o 
   3   3  21       37.89       38.74     12.91 o 
   4   3  21     1173.34     1195.50     35.55 o 
   5   3  21       76.00       67.83     16.96 o 
   6   3  21      711.75      723.95     25.21 o 
   7   3  21      150.75      155.15     12.93 o 
   0   4  21     1194.38     1288.40     41.03 o 
   1   4  21       24.01       12.48     12.48 o 
   2   4  21      752.11      775.35     30.15 o 
   3   4  21       25.64       35.23     13.21 o 
   4   4  21      530.60      546.29     26.22 o 
   5   4  21       35.58       72.24     12.04 o 
   6   4  21      256.16      263.10     16.24 o 
   1   5  21       32.78       21.79     17.43 o 
   2   5  21       73.10       79.51     13.25 o 
   3   5  21       40.46       39.47     13.16 o 
   4   5  21      241.80      232.75     20.78 o 
   5   5  21       43.94       61.59     14.49 o 
   6   5  21        0.50      -13.76     13.76 o 
   0   6  21      391.28      384.10     21.82 o 
   1   6  21      159.11      149.33     17.57 o 
   2   6  21      321.79      299.73     21.72 o 
   3   6  21       22.22       20.77     12.46 o 
   4   6  21       80.48       66.98     14.88 o 
   5   6  21       48.06       61.04     12.21 o 
   1   7  21       19.86       12.31     16.41 o 
   2   7  21       55.01       55.33     15.81 o 
   3   7  21        0.61       -3.62     36.22 o 
   4   7  21       38.58       55.10     12.24 o 
   5   7  21       72.56       76.75     11.63 o 
   0   8  21      219.06      182.47     17.55 o 
   1   8  21      125.06      114.22     17.31 o 
   2   8  21       81.34      103.84     12.98 o 
   3   8  21       16.25        0.00      0.02 o 
   1   9  21        0.22        2.53     20.27 o 
   2   9  21      274.05      264.38     13.79 o 
   0   0  22        2.53      -14.64     14.64 o 
   1   0  22       52.29       56.46     11.29 o 
   2   0  22      698.85      683.16     23.83 o 
   3   0  22      566.22      605.17     25.39 o 
   4   0  22     2082.79     2005.70     57.94 o 
   5   0  22       22.28       25.93     12.96 o 
   6   0  22      207.20      211.37     18.87 o 
   7   0  22      293.36      337.66     16.88 o 
   1   1  22      891.78      954.72     30.55 o 
   2   1  22       12.09       16.00     12.00 o 
   3   1  22      167.10      182.65     16.99 o 
   4   1  22      731.55      665.84     26.63 o 
   5   1  22      106.70       81.82     12.92 o 
   6   1  22      102.78      115.51     14.90 o 
   7   1  22       17.47       11.01     11.01 o 
   0   2  22      283.81      265.10     19.21 o 
   1   2  22      514.40      475.97     23.60 o 
   2   2  22       21.34       24.65     12.33 o 
   3   2  22      114.22      116.44     17.25 o 
   4   2  22        3.93        4.43     35.41 o 
   5   2  22       39.00       38.11     12.70 o 
   6   2  22       28.42       60.92     10.75 o 
   7   2  22        0.24        5.15     10.31 o 
   1   3  22      940.96      956.13     32.97 o 
   2   3  22       68.67       51.08     17.03 o 
   3   3  22       40.43       48.28     13.17 o 
   4   3  22        7.79       17.58     13.19 o 
   5   3  22        8.45       16.32     12.24 o 
   6   3  22       11.30       -3.33     33.33 o 
   7   3  22       18.09       -6.88     11.47 o 
   0   4  22      942.68     1022.46     33.94 o 
   1   4  22      145.36      163.20     17.18 o 
   2   4  22       77.51       74.52     17.54 o 
   3   4  22      637.29      650.64     26.56 o 
   4   4  22        4.10       29.83     12.78 o 
   5   4  22      179.36      194.05     19.03 o 
   6   4  22       96.41       77.19     11.87 o 
   1   5  22     1694.73     1741.11     44.30 o 
   2   5  22      199.73      251.54     17.65 o 
   3   5  22        9.00       12.90     12.90 o 
   4   5  22        7.03        3.97     31.78 o 
   5   5  22       44.80       23.56     13.47 o 
   6   5  22       61.00       66.59      9.86 o 
   0   6  22       88.20       64.49     17.20 o 
   1   6  22      131.13      146.73     17.26 o 
   2   6  22        0.43        8.43     16.87 o 
   3   6  22       57.04       63.52     15.88 o 
   4   6  22      283.30      264.31     17.39 o 
   5   6  22      146.16      146.83     13.85 o 
   1   7  22      101.12       93.89     15.65 o 
   2   7  22      256.62      265.05     18.66 o 
   3   7  22       90.35       70.66     13.46 o 
   4   7  22        2.10      -13.89     13.89 o 
   0   8  22      346.46      341.29     19.50 o 
   1   8  22      265.63      268.44     15.98 o 
   2   8  22        2.87       11.86     11.86 o 
   3   8  22        0.03       -7.65     12.75 o 
   1   9  22      400.98      373.64     18.01 o 
   1   1  23      983.06     1050.44     32.32 o 
   2   1  23      106.73      117.28     12.56 o 
   3   1  23        4.67       13.09     13.09 o 
   4   1  23       14.52       -4.43     35.43 o 
   5   1  23      414.39      366.94     20.85 o 
   6   1  23      116.11      128.36     13.88 o 
   7   1  23        3.54       -2.45     24.49 o 
   0   2  23      902.42      921.25     32.47 o 
   1   2  23       47.35       57.71     12.37 o 
   2   2  23        4.55       -4.27     34.15 o 
   3   2  23       59.48       57.16     13.19 o 
   4   2  23      375.89      427.01     22.01 o 
   5   2  23        0.84        0.00      0.02 o 
   6   2  23        6.64       16.57      9.94 o 
   7   2  23       92.45      113.72     11.37 o 
   1   3  23      371.44      302.85     21.33 o 
   2   3  23       72.87       74.26     13.10 o 
   3   3  23      421.71      389.61     22.14 o 
   4   3  23       43.84        8.62     17.24 o 
   5   3  23       37.86       34.84     11.61 o 
   6   3  23      237.53      247.13     15.26 o 
   0   4  23      147.93      155.77     17.31 o 
   1   4  23      133.85      183.91     17.52 o 
   2   4  23      135.87      137.03     17.68 o 
   3   4  23        3.09       21.83     13.10 o 
   4   4  23       47.79       28.74     12.32 o 
   5   4  23        3.42        7.10     10.65 o 
   6   4  23        2.21        2.67     26.70 o 
   1   5  23       39.92       35.07     17.53 o 
   2   5  23        8.98       17.38     13.03 o 
   3   5  23        0.45        0.00      0.02 o 
   4   5  23       57.15       52.47     14.99 o 
   5   5  23      110.23       70.88     12.33 o 
   0   6  23       50.70       62.72     16.73 o 
   1   6  23       10.17       -8.36     20.90 o 
   2   6  23       17.97       24.26     12.13 o 
   3   6  23      504.96      513.36     22.48 o 
   4   6  23        1.25      -12.78     15.98 o 
   5   6  23       14.01       19.74      9.87 o 
   1   7  23     2106.06     2028.77     55.63 o 
   2   7  23       34.32       24.28     13.87 o 
   3   7  23       76.69       83.10     12.31 o 
   4   7  23       80.97       86.81     12.40 o 
   0   8  23       68.17       82.85     11.84 o 
   1   8  23       16.37      -14.50     14.50 o 
   2   8  23       90.78       74.64     13.33 o 
   0   0  24     3764.87     3822.86     74.96 o 
   1   0  24      284.66      276.35     20.94 o 
   2   0  24       13.36       -4.31     34.45 o 
   3   0  24     3956.45     4172.75     80.94 o 
   4   0  24     1255.53     1299.96     35.25 o 
   5   0  24        0.09        4.00     32.01 o 
   6   0  24        3.49       -6.46     12.92 o 
   1   1  24        0.37       -4.21     25.25 o 
   2   1  24        6.14       21.65     12.99 o 
   3   1  24      151.58      110.66     17.71 o 
   4   1  24      148.49      166.06     17.48 o 
   5   1  24       12.60       23.79     11.89 o 
   6   1  24      241.71      267.16     15.90 o 
   0   2  24       51.41       37.91     12.64 o 
   1   2  24      470.95      467.22     21.43 o 
   2   2  24      570.70      575.07     26.34 o 
   3   2  24      294.12      292.23     22.14 o 
   4   2  24        0.14      -12.90     17.20 o 
   5   2  24      322.51      281.08     19.25 o 
   6   2  24      230.61      247.47     15.09 o 
   1   3  24      217.56      253.32     17.47 o 
   2   3  24       55.11       39.81     13.27 o 
   3   3  24        0.39       -4.39     35.10 o 
   4   3  24       55.55       58.29     16.66 o 
   5   3  24      115.04      166.44     14.47 o 
   6   3  24       88.60      104.13     13.70 o 
   0   4  24       14.69       17.47     13.10 o 
   1   4  24      698.92      688.66     26.49 o 
   2   4  24      544.08      580.91     26.40 o 
   3   4  24      358.81      370.66     21.30 o 
   4   4  24       29.79       46.75     11.69 o 
   5   4  24       89.19      107.72     13.06 o 
   6   4  24      175.66      188.60     11.79 o 
   1   5  24        6.02        0.00      0.02 o 
   2   5  24        8.51       16.86     12.65 o 
   3   5  24       48.35       55.43     11.88 o 
   4   5  24       87.42       80.06     13.92 o 
   5   5  24        1.11       -5.54     11.08 o 
   0   6  24      393.31      441.30     24.07 o 
   1   6  24        9.45       23.94     11.97 o 
   2   6  24      107.57      133.63     15.27 o 
   3   6  24      378.94      385.53     20.84 o 
   4   6  24      280.16      301.18     17.38 o 
   1   7  24      272.31      285.79     17.01 o 
   2   7  24        0.17        0.00      0.02 o 
   3   7  24        0.14        0.00      0.02 o 
   0   8  24      166.30      121.99     13.26 o 
   1   8  24       14.22       38.80     10.35 o 
   2   8  24        0.14        0.00      0.02 o 
   1   1  25       14.39       26.06     13.03 o 
   2   1  25      173.51      150.18     17.67 o 
   3   1  25      322.80      353.92     22.12 o 
   4   1  25      153.93      152.66     16.96 o 
   5   1  25      274.24      238.03     18.60 o 
   6   1  25       71.33       65.79     11.44 o 
   0   2  25      312.13      333.76     21.67 o 
   1   2  25      256.70      249.86     21.92 o 
   2   2  25      495.74      479.19     22.19 o 
   3   2  25      799.11      887.64     30.76 o 
   4   2  25        1.91       -4.14     33.11 o 
   5   2  25      326.10      325.87     21.49 o 
   6   2  25      131.19      110.46     10.78 o 
   1   3  25      644.03      746.60     30.92 o 
   2   3  25      104.21      101.46     17.64 o 
   3   3  25       32.86       42.86     12.86 o 
   4   3  25      357.70      344.57     19.80 o 
   5   3  25       61.12       76.43     13.29 o 
   6   3  25       82.13      113.44     12.07 o 
   0   4  25      961.10     1093.98     34.87 o 
   1   4  25       49.73       43.58     13.07 o 
   2   4  25        0.66       25.76     12.88 o 
   3   4  25       93.96      106.05     16.31 o 
   4   4  25      138.40      116.40     14.55 o 
   5   4  25      190.54      241.87     14.75 o 
   1   5  25      205.45      208.02     16.64 o 
   2   5  25        1.85       28.16     12.07 o 
   3   5  25        0.52       11.12     11.12 o 
   4   5  25       11.21       28.59      9.53 o 
   5   5  25        5.53        7.33      9.77 o 
   0   6  25       87.54       86.82     15.10 o 
   1   6  25       67.27       82.41     14.98 o 
   2   6  25       56.12       46.06     14.17 o 
   3   6  25       45.50       31.62     12.65 o 
   4   6  25        5.37       20.54     10.27 o 
   1   7  25        4.57       12.36      9.27 o 
   2   7  25      195.76      228.53     14.28 o 
   3   7  25       36.39       43.89      9.75 o 
   0   8  25        6.29       13.95      9.30 o 
   1   8  25       90.67       97.15     11.30 o 
   0   0  26       16.91       -4.36     34.85 o 
   1   0  26      469.56      499.27     26.51 o 
   2   0  26       24.55       17.72     13.29 o 
   3   0  26       43.79       47.96     13.08 o 
   4   0  26       98.86      171.26     16.31 o 
   5   0  26     1119.35     1188.78     34.86 o 
   6   0  26       70.29       61.87     10.31 o 
   1   1  26       48.11       35.31     13.24 o 
   2   1  26       14.30        8.85     17.71 o 
   3   1  26      213.53      217.03     17.36 o 
   4   1  26      196.47      198.09     16.17 o 
   5   1  26      116.18      133.39     13.68 o 
   6   1  26      218.20      280.15     15.14 o 
   0   2  26       98.66      113.89     13.14 o 
   1   2  26       36.83        4.41     35.29 o 
   2   2  26      278.56      290.87     22.03 o 
   3   2  26      349.97      324.36     21.34 o 
   4   2  26        4.13       11.74     11.74 o 
   5   2  26        0.94        3.27     19.59 o 
   6   2  26        2.23        7.06      9.41 o 
   1   3  26       22.59       26.24     13.12 o 
   2   3  26       13.11      -17.29     17.29 o 
   3   3  26       18.99       -4.11     32.90 o 
   4   3  26        0.69       -7.38     14.76 o 
   5   3  26       91.16      104.90     11.99 o 
   0   4  26      152.76      173.98     16.97 o 
   1   4  26       15.31       21.20     12.72 o 
   2   4  26       19.53        8.25     12.38 o 
   3   4  26       55.13       72.95     11.52 o 
   4   4  26       54.10       39.99     13.33 o 
   5   4  26       76.41       91.33     10.44 o 
   1   5  26      181.24      228.95     19.74 o 
   2   5  26       52.37       60.37     15.09 o 
   3   5  26      498.24      502.44     23.93 o 
   4   5  26        8.36      -14.23     14.23 o 
   0   6  26       25.71       31.43     10.48 o 
   1   6  26        0.07       -3.45     27.62 o 
   2   6  26       21.11       29.07     12.92 o 
   3   6  26       92.47      113.14     14.14 o 
   1   7  26        2.32        2.75     27.54 o 
   2   7  26       77.01       62.85     12.57 o 
   1   1  27       16.93       35.23     13.21 o 
   2   1  27        0.48        0.00      0.02 o 
   3   1  27      427.18      405.87     25.11 o 
   4   1  27        0.66      -15.11     15.11 o 
   5   1  27      116.32      101.85     12.35 o 
   0   2  27     1298.71     1377.61     43.73 o 
   1   2  27        6.17       -8.72     17.44 o 
   2   2  27      580.61      693.20     25.83 o 
   3   2  27        8.40        0.00      0.02 o 
   4   2  27       24.87       54.44     10.89 o 
   5   2  27      177.66      146.31     14.63 o 
   1   3  27        8.26       12.78     12.78 o 
   2   3  27      152.96      166.31     16.63 o 
   3   3  27      178.28      139.47     15.50 o 
   4   3  27       14.41       30.40     10.13 o 
   5   3  27       59.45       55.56     10.58 o 
   0   4  27      139.44      170.82     16.27 o 
   1   4  27        1.34       -8.09     16.18 o 
   2   4  27       72.19       70.01     15.56 o 
   3   4  27        7.32       28.36     10.64 o 
   4   4  27       21.73       32.94     11.98 o 
   5   4  27       13.85       20.28      9.01 o 
   1   5  27       28.49       18.36     11.02 o 
   2   5  27       29.83       13.88     10.41 o 
   3   5  27       63.96       80.00     12.31 o 
   4   5  27       20.74        9.97      9.97 o 
   0   6  27      220.15      222.14     15.87 o 
   1   6  27      225.55      221.90     15.63 o 
   2   6  27        6.85        0.00      0.02 o 
   3   6  27        9.36        2.47     24.73 o 
   1   7  27       41.17       26.41      9.60 o 
   0   0  28      709.14      770.67     25.98 o 
   1   0  28       64.64       99.60     12.99 o 
   2   0  28      503.44      547.06     25.44 o 
   3   0  28      280.12      291.20     19.95 o 
   4   0  28       84.05       52.69     14.05 o 
   5   0  28       24.10        2.78     22.23 o 
   1   1  28        0.10      -12.92     17.22 o 
   2   1  28        3.43        0.00      0.02 o 
   3   1  28      158.99      173.52     15.77 o 
   4   1  28        0.49        3.46     20.76 o 
   5   1  28      110.05      114.45     13.62 o 
   0   2  28      113.49      101.65     16.94 o 
   1   2  28      130.83      164.88     16.91 o 
   2   2  28        0.19      -16.42     20.53 o 
   3   2  28      183.91      144.73     15.24 o 
   4   2  28      147.59      145.21     16.50 o 
   5   2  28       18.96       28.14     10.23 o 
   1   3  28      114.50      134.26     16.27 o 
   2   3  28        0.69        7.83     11.74 o 
   3   3  28       26.28       17.86     14.28 o 
   4   3  28        9.66        9.08      9.08 o 
   5   3  28       62.95       68.33      9.11 o 
   0   4  28      575.18      512.82     22.96 o 
   1   4  28      250.19      303.04     18.94 o 
   2   4  28       74.48       86.21     14.37 o 
   3   4  28      195.97      173.40     16.06 o 
   4   4  28      104.14      100.02     10.53 o 
   1   5  28       25.29       30.14     13.40 o 
   2   5  28      149.80      165.80     15.64 o 
   3   5  28        0.36      -13.57     13.57 o 
   0   6  28      994.74     1019.05     31.14 o 
   1   6  28        1.85       -5.52     13.81 o 
   2   6  28      306.80      313.12     15.15 o 
   1   1  29       20.06       12.36     12.36 o 
   2   1  29      149.49      142.92     15.88 o 
   3   1  29        3.91       -7.28     14.55 o 
   4   1  29      102.65      121.03     12.41 o 
   5   1  29      153.54      159.42     11.72 o 
   0   2  29      146.12      153.28     16.13 o 
   1   2  29      162.29      176.36     16.03 o 
   2   2  29       23.35        7.68     11.52 o 
   3   2  29       35.32       45.29     10.45 o 
   4   2  29       52.89       67.42     11.72 o 
   1   3  29      123.69      136.79     15.20 o 
   2   3  29        1.84       -7.22     14.43 o 
   3   3  29       12.98       25.78      9.67 o 
   4   3  29        7.78       -5.30     13.26 o 
   0   4  29        8.83        7.02     17.54 o 
   1   4  29       37.76       27.70     13.85 o 
   2   4  29        6.96        9.73      9.73 o 
   3   4  29       65.10       62.45     11.35 o 
   4   4  29        3.01        4.50      9.00 o 
   1   5  29       44.17       71.71     11.95 o 
   2   5  29      111.20      110.15     11.02 o 
   3   5  29        0.27       -4.67     11.67 o 
   0   6  29        1.62        9.76      9.76 o 
   1   6  29      115.51      164.46     11.92 o 
   0   0  30        4.24       23.52     11.76 o 
   1   0  30      189.51      132.56     15.59 o 
   2   0  30      731.62      936.75     29.74 o 
   3   0  30      618.98      615.86     23.43 o 
   4   0  30       17.11       27.69     11.07 o 
   1   1  30      115.83      119.46     15.41 o 
   2   1  30      282.77      289.38     18.32 o 
   3   1  30       15.74        6.56      9.85 o 
   4   1  30      102.38      130.26     13.57 o 
   0   2  30      267.94      285.36     18.77 o 
   1   2  30        4.45       -7.42     14.84 o 
   2   2  30        1.02       14.04     14.04 o 
   3   2  30        9.36       21.80      9.34 o 
   4   2  30        0.07        2.54     20.30 o 
   1   3  30        0.06       -3.46     27.72 o 
   2   3  30        2.69       -3.25     19.49 o 
   3   3  30        0.04       -5.68     11.36 o 
   4   3  30       13.54       13.54      9.02 o 
   0   4  30      481.24      520.80     22.09 o 
   1   4  30       67.37       77.40     12.38 o 
   2   4  30       28.84       -2.86     28.63 o 
   3   4  30        6.89       14.67      9.78 o 
   1   5  30      137.91      150.81     13.00 o 
   2   5  30       26.78       30.66      9.43 o 
   1   1  31        8.98       10.54     10.54 o 
   2   1  31        6.28       16.46     13.17 o 
   3   1  31        0.75        0.00      0.02 o 
   4   1  31        7.78        4.61     11.51 o 
   0   2  31      179.79      194.21     17.04 o 
   1   2  31       64.68       63.71     13.41 o 
   2   2  31       43.85       62.58     12.52 o 
   3   2  31       49.07       19.00     10.86 o 
   1   3  31        5.65      -15.42     15.42 o 
   2   3  31       90.67      122.73     11.42 o 
   3   3  31        0.06       -2.43     24.32 o 
   0   4  31       68.67       63.40     11.03 o 
   1   4  31        3.48      -13.48     13.48 o 
   2   4  31      262.35      292.65     14.76 o 
   0   0  32      283.60      316.62     16.15 o 
   1   0  32      231.61      257.54     15.90 o 
   2   0  32      265.82      253.05     14.71 o 
   3   0  32       10.13       20.20     10.10 o 
   1   1  32      161.42      206.17     15.62 o 
   2   1  32        4.03        2.88     23.07 o 
   3   1  32       10.31       -2.47     19.73 o 
   0   2  32        3.97        3.01     24.08 o 
   1   2  32       45.21       64.92     11.80 o 
   2   2  32        3.07       -5.43     10.85 o 
   3   2  32       16.35       20.62      9.17 o 
   1   3  32       72.30       93.52     10.69 o 
   2   3  32        4.62       12.16      7.30 o 
   0   4  32       97.77       95.99     11.71 o 
   1   4  32      211.08      218.72     13.67 o 
   1   1  33       26.84       26.95     10.78 o 
   2   1  33      197.98      176.51     12.26 o 
   0   2  33       11.54        2.58     15.51 o 
   1   2  33        6.46        5.04     10.08 o 
   2   2  33        0.14       -2.28     18.22 o 
   1   3  33      220.73      228.48     13.44 o 
   0   0  34        5.69        2.37     23.65 o 
   1   0  34       55.06       52.97      9.21 o 
   1   1  34       20.17       24.70      8.98 o 
                                                 
